# Supplementary material for: Metabolic activities of marine ammonia‐oxidizing archaea orchestrated by quorum sensing
Source: mLife. 2024 Sep 30;3(3):417–29. doi: 10.1002/mlf2.12144 (PMC11442133; doi:10.1002/mlf2.12144)
Supplement: Supplementary file 1 — Supporting information. [file MLF2-3-417-s002.xlsx]

## Sheet: Table S1. ANI
Table S1: Average Nucleotide Identity. This supplementary table displays the pairwise comparison of nucleotide composition of the 77 genomes collection selected. For each comparison, the average nucleotide identity (ANI) and the MASH distance were evaluated using dRep genome and used to define clades in addition to the phylogenomic tree.
Genome 1	Genome 2	Distance (MASH)	Similarity (ANI)
MT_GWHAAAY00000000	MT_GWHAAAY00000000	0	1
MT_GWHAABF00000000	MT_GWHAAAY00000000	0.243761	0.756239
A0013_SPOT01	MT_GWHAAAY00000000	0.210897	0.789103
A0036_CN25	MT_GWHAAAY00000000	0.263022	0.736978
A0006_ST1	MT_GWHAAAY00000000	0.210897	0.789103
A0015_AR1	MT_GWHAAAY00000000	0.191731	0.808269
A0007_AR2	MT_GWHAAAY00000000	0.191731	0.808269
P59513	MT_GWHAAAY00000000	0.263022	0.736978
A0046_SAT1	MT_GWHAAAY00000000	1	Low
A0060	MT_GWHAAAY00000000	1	Low
A0058_MY3	MT_GWHAAAY00000000	1	Low
A0054_Ga92	MT_GWHAAAY00000000	1	Low
P59511	MT_GWHAAAY00000000	0.263022	0.736978
MGI_GCA4078545.1	MT_GWHAAAY00000000	0.23011	0.76989
MT_GWHAABI00000000	MT_GWHAAAY00000000	0.00544411	0.994556
45_HL72	MT_GWHAAAY00000000	1	Low
P59516	MT_GWHAAAY00000000	0.263022	0.736978
MT_GWHAABA00000000	MT_GWHAAAY00000000	0.00770682	0.992293
MT_GWHAAAX00000000	MT_GWHAAAY00000000	1	Low
A0047_AQ6f	MT_GWHAAAY00000000	0.295981	0.704019
A0017_HMK28	MT_GWHAAAY00000000	0.219531	0.780469
MGI_GCA_006740685.1	MT_GWHAAAY00000000	0.191731	0.808269
P59511	MT_GWHAAAY00000000	0.191731	0.808269
MT_GWHAAAV00000000	MT_GWHAAAY00000000	0.191731	0.808269
A0009_HCE1	MT_GWHAAAY00000000	0.178173	0.821827
A0049_MY2	MT_GWHAAAY00000000	1	Low
A0005_BD31	MT_GWHAAAY00000000	0.170926	0.829074
A0034	MT_GWHAAAY00000000	0.263022	0.736978
A0050_Nd2	MT_GWHAAAY00000000	1	Low
A0052_CS	MT_GWHAAAY00000000	0.263022	0.736978
A0057_G61	MT_GWHAAAY00000000	1	Low
A0004_NM25	MT_GWHAAAY00000000	0.191731	0.808269
MT_GWHAAAW00000000	MT_GWHAAAY00000000	1	Low
A0048_DW1	MT_GWHAAAY00000000	1	Low
A0043_O23	MT_GWHAAAY00000000	1	Low
MT_GWHAABE00000000	MT_GWHAAAY00000000	0.00414807	0.995852
A0053_SbT1	MT_GWHAAAY00000000	0.295981	0.704019
MGI_GCA8128925.1	MT_GWHAAAY00000000	0.243761	0.756239
A0061_3F	MT_GWHAAAY00000000	1	Low
A0027_SFB1	MT_GWHAAAY00000000	0.210897	0.789103
MT_GWHAABD00000000	MT_GWHAAAY00000000	0.263022	0.736978
A0030_ST3	MT_GWHAAAY00000000	0.263022	0.736978
P59518	MT_GWHAAAY00000000	0.263022	0.736978
P59514	MT_GWHAAAY00000000	0.219531	0.780469
A0003_HMK29	MT_GWHAAAY00000000	0.203604	0.796396
A0001_PS0	MT_GWHAAAY00000000	0.174408	0.825592
A0029_AC2	MT_GWHAAAY00000000	0.197292	0.802708
A0045_N4	MT_GWHAAAY00000000	1	Low
MT_GWHAABK00000000	MT_GWHAAAY00000000	0.263022	0.736978
P59515	MT_GWHAAAY00000000	0.263022	0.736978
A0044	MT_GWHAAAY00000000	0.295981	0.704019
A0056_EN76	MT_GWHAAAY00000000	1	Low
A0031_ST2	MT_GWHAAAY00000000	0.263022	0.736978
MT_GWHAAAU00000000	MT_GWHAAAY00000000	0.0214999	0.9785
A0028_MY1	MT_GWHAAAY00000000	0.197292	0.802708
A0032_HMK20	MT_GWHAAAY00000000	0.23011	0.76989
A0055_SR1	MT_GWHAAAY00000000	1	Low
A0016_D3C	MT_GWHAAAY00000000	0.23011	0.76989
P59519	MT_GWHAAAY00000000	0.197292	0.802708
A0035_U25	MT_GWHAAAY00000000	0.263022	0.736978
A0063_US01	MT_GWHAAAY00000000	1	Low
A0033_A	MT_GWHAAAY00000000	1	Low
MT_GWHAABJ00000000	MT_GWHAAAY00000000	0.295981	0.704019
MGI_GCA_001541925.1	MT_GWHAAAY00000000	0.178173	0.821827
A0014_SJ	MT_GWHAAAY00000000	0.191731	0.808269
MT_GWHAABC00000000	MT_GWHAAAY00000000	0.00560874	0.994391
A0059	MT_GWHAAAY00000000	1	Low
A0019_YT1	MT_GWHAAAY00000000	0.0124467	0.987553
A0012	MT_GWHAAAY00000000	0.178173	0.821827
A0008_HCA1	MT_GWHAAAY00000000	0.170926	0.829074
A0042	MT_GWHAAAY00000000	1	Low
A0018_SCM1	MT_GWHAAAY00000000	0.219531	0.780469
MGI_GCA4078525.1	MT_GWHAAAY00000000	0.203604	0.796396
T3L19_GWHAABL00000000	MT_GWHAAAY00000000	0.00464278	0.995357
A0002_NF5	MT_GWHAAAY00000000	0.186761	0.813239
MT_GWHAABH00000000	MT_GWHAAAY00000000	0.00508714	0.994913
A0026_BG20	MT_GWHAAAY00000000	0.23011	0.76989
A0051_Nd1	MT_GWHAAAY00000000	1	Low
MT_GWHAABB00000000	MT_GWHAAAY00000000	0.00445569	0.995544
A0062_SCU2	MT_GWHAAAY00000000	1	Low
MT_GWHAAAZ00000000	MT_GWHAAAY00000000	0.263022	0.736978
MT_GWHAABG00000000	MT_GWHAAAY00000000	0.295981	0.704019
MT_GWHAAAY00000000	MT_GWHAABF00000000	0.243761	0.756239
MT_GWHAABF00000000	MT_GWHAABF00000000	0	1
A0013_SPOT01	MT_GWHAABF00000000	1	Low
A0036_CN25	MT_GWHAABF00000000	0.263022	0.736978
A0006_ST1	MT_GWHAABF00000000	1	Low
A0015_AR1	MT_GWHAABF00000000	1	Low
A0007_AR2	MT_GWHAABF00000000	1	Low
P59513	MT_GWHAABF00000000	0.295981	0.704019
A0046_SAT1	MT_GWHAABF00000000	1	Low
A0060	MT_GWHAABF00000000	1	Low
A0058_MY3	MT_GWHAABF00000000	1	Low
A0054_Ga92	MT_GWHAABF00000000	1	Low
P59511	MT_GWHAABF00000000	0.263022	0.736978
MGI_GCA4078545.1	MT_GWHAABF00000000	0.295981	0.704019
MT_GWHAABI00000000	MT_GWHAABF00000000	0.263022	0.736978
45_HL72	MT_GWHAABF00000000	1	Low
P59516	MT_GWHAABF00000000	0.263022	0.736978
MT_GWHAABA00000000	MT_GWHAABF00000000	0.295981	0.704019
MT_GWHAAAX00000000	MT_GWHAABF00000000	0.130979	0.869021
A0047_AQ6f	MT_GWHAABF00000000	1	Low
A0017_HMK28	MT_GWHAABF00000000	1	Low
MGI_GCA_006740685.1	MT_GWHAABF00000000	1	Low
P59511	MT_GWHAABF00000000	1	Low
MT_GWHAAAV00000000	MT_GWHAABF00000000	0.0529154	0.947085
A0009_HCE1	MT_GWHAABF00000000	1	Low
A0049_MY2	MT_GWHAABF00000000	1	Low
A0005_BD31	MT_GWHAABF00000000	0.295981	0.704019
A0034	MT_GWHAABF00000000	0.243761	0.756239
A0050_Nd2	MT_GWHAABF00000000	1	Low
A0052_CS	MT_GWHAABF00000000	1	Low
A0057_G61	MT_GWHAABF00000000	1	Low
A0004_NM25	MT_GWHAABF00000000	1	Low
MT_GWHAAAW00000000	MT_GWHAABF00000000	0.0857608	0.914239
A0048_DW1	MT_GWHAABF00000000	1	Low
A0043_O23	MT_GWHAABF00000000	0.0920479	0.907952
MT_GWHAABE00000000	MT_GWHAABF00000000	0.295981	0.704019
A0053_SbT1	MT_GWHAABF00000000	1	Low
MGI_GCA8128925.1	MT_GWHAABF00000000	1	Low
A0061_3F	MT_GWHAABF00000000	1	Low
A0027_SFB1	MT_GWHAABF00000000	1	Low
MT_GWHAABD00000000	MT_GWHAABF00000000	0.0385787	0.961421
A0030_ST3	MT_GWHAABF00000000	1	Low
P59518	MT_GWHAABF00000000	0.295981	0.704019
P59514	MT_GWHAABF00000000	1	Low
A0003_HMK29	MT_GWHAABF00000000	1	Low
A0001_PS0	MT_GWHAABF00000000	1	Low
A0029_AC2	MT_GWHAABF00000000	1	Low
A0045_N4	MT_GWHAABF00000000	1	Low
MT_GWHAABK00000000	MT_GWHAABF00000000	0.0142518	0.985748
P59515	MT_GWHAABF00000000	0.263022	0.736978
A0044	MT_GWHAABF00000000	0.263022	0.736978
A0056_EN76	MT_GWHAABF00000000	1	Low
A0031_ST2	MT_GWHAABF00000000	0.295981	0.704019
MT_GWHAAAU00000000	MT_GWHAABF00000000	0.263022	0.736978
A0028_MY1	MT_GWHAABF00000000	1	Low
A0032_HMK20	MT_GWHAABF00000000	0.295981	0.704019
A0055_SR1	MT_GWHAABF00000000	1	Low
A0016_D3C	MT_GWHAABF00000000	1	Low
P59519	MT_GWHAABF00000000	0.295981	0.704019
A0035_U25	MT_GWHAABF00000000	0.263022	0.736978
A0063_US01	MT_GWHAABF00000000	1	Low
A0033_A	MT_GWHAABF00000000	1	Low
MT_GWHAABJ00000000	MT_GWHAABF00000000	0.149777	0.850223
MGI_GCA_001541925.1	MT_GWHAABF00000000	1	Low
A0014_SJ	MT_GWHAABF00000000	1	Low
MT_GWHAABC00000000	MT_GWHAABF00000000	0.243761	0.756239
A0059	MT_GWHAABF00000000	1	Low
A0019_YT1	MT_GWHAABF00000000	0.125715	0.874285
A0012	MT_GWHAABF00000000	1	Low
A0008_HCA1	MT_GWHAABF00000000	0.295981	0.704019
A0042	MT_GWHAABF00000000	0.0994698	0.90053
A0018_SCM1	MT_GWHAABF00000000	1	Low
MGI_GCA4078525.1	MT_GWHAABF00000000	1	Low
T3L19_GWHAABL00000000	MT_GWHAABF00000000	0.263022	0.736978
A0002_NF5	MT_GWHAABF00000000	1	Low
MT_GWHAABH00000000	MT_GWHAABF00000000	0.23011	0.76989
A0026_BG20	MT_GWHAABF00000000	1	Low
A0051_Nd1	MT_GWHAABF00000000	1	Low
MT_GWHAABB00000000	MT_GWHAABF00000000	0.243761	0.756239
A0062_SCU2	MT_GWHAABF00000000	1	Low
MT_GWHAAAZ00000000	MT_GWHAABF00000000	0.0233762	0.976624
MT_GWHAABG00000000	MT_GWHAABF00000000	0.0204123	0.979588
MT_GWHAAAY00000000	A0013_SPOT01	0.210897	0.789103
MT_GWHAABF00000000	A0013_SPOT01	1	Low
A0013_SPOT01	A0013_SPOT01	0	1
A0036_CN25	A0013_SPOT01	0.263022	0.736978
A0006_ST1	A0013_SPOT01	0.263022	0.736978
A0015_AR1	A0013_SPOT01	0.23011	0.76989
A0007_AR2	A0013_SPOT01	0.219531	0.780469
P59513	A0013_SPOT01	0.295981	0.704019
A0046_SAT1	A0013_SPOT01	1	Low
A0060	A0013_SPOT01	1	Low
A0058_MY3	A0013_SPOT01	1	Low
A0054_Ga92	A0013_SPOT01	1	Low
P59511	A0013_SPOT01	0.263022	0.736978
MGI_GCA4078545.1	A0013_SPOT01	0.295981	0.704019
MT_GWHAABI00000000	A0013_SPOT01	0.210897	0.789103
45_HL72	A0013_SPOT01	1	Low
P59516	A0013_SPOT01	0.23011	0.76989
MT_GWHAABA00000000	A0013_SPOT01	0.210897	0.789103
MT_GWHAAAX00000000	A0013_SPOT01	1	Low
A0047_AQ6f	A0013_SPOT01	0.295981	0.704019
A0017_HMK28	A0013_SPOT01	0.210897	0.789103
MGI_GCA_006740685.1	A0013_SPOT01	0.210897	0.789103
P59511	A0013_SPOT01	0.0623675	0.937632
MT_GWHAAAV00000000	A0013_SPOT01	1	Low
A0009_HCE1	A0013_SPOT01	0.197292	0.802708
A0049_MY2	A0013_SPOT01	1	Low
A0005_BD31	A0013_SPOT01	0.219531	0.780469
A0034	A0013_SPOT01	0.243761	0.756239
A0050_Nd2	A0013_SPOT01	1	Low
A0052_CS	A0013_SPOT01	0.295981	0.704019
A0057_G61	A0013_SPOT01	1	Low
A0004_NM25	A0013_SPOT01	0.203604	0.796396
MT_GWHAAAW00000000	A0013_SPOT01	1	Low
A0048_DW1	A0013_SPOT01	0.263022	0.736978
A0043_O23	A0013_SPOT01	0.295981	0.704019
MT_GWHAABE00000000	A0013_SPOT01	0.219531	0.780469
A0053_SbT1	A0013_SPOT01	0.243761	0.756239
MGI_GCA8128925.1	A0013_SPOT01	0.263022	0.736978
A0061_3F	A0013_SPOT01	1	Low
A0027_SFB1	A0013_SPOT01	1	Low
MT_GWHAABD00000000	A0013_SPOT01	1	Low
A0030_ST3	A0013_SPOT01	0.295981	0.704019
P59518	A0013_SPOT01	0.295981	0.704019
P59514	A0013_SPOT01	0.0730018	0.926998
A0003_HMK29	A0013_SPOT01	0.210897	0.789103
A0001_PS0	A0013_SPOT01	0.23011	0.76989
A0029_AC2	A0013_SPOT01	0.263022	0.736978
A0045_N4	A0013_SPOT01	1	Low
MT_GWHAABK00000000	A0013_SPOT01	1	Low
P59515	A0013_SPOT01	0.295981	0.704019
A0044	A0013_SPOT01	1	Low
A0056_EN76	A0013_SPOT01	1	Low
A0031_ST2	A0013_SPOT01	0.295981	0.704019
MT_GWHAAAU00000000	A0013_SPOT01	0.23011	0.76989
A0028_MY1	A0013_SPOT01	0.243761	0.756239
A0032_HMK20	A0013_SPOT01	0.295981	0.704019
A0055_SR1	A0013_SPOT01	1	Low
A0016_D3C	A0013_SPOT01	0.219531	0.780469
P59519	A0013_SPOT01	0.0733545	0.926646
A0035_U25	A0013_SPOT01	0.263022	0.736978
A0063_US01	A0013_SPOT01	1	Low
A0033_A	A0013_SPOT01	1	Low
MT_GWHAABJ00000000	A0013_SPOT01	1	Low
MGI_GCA_001541925.1	A0013_SPOT01	0.0931964	0.906804
A0014_SJ	A0013_SPOT01	0.23011	0.76989
MT_GWHAABC00000000	A0013_SPOT01	0.203604	0.796396
A0059	A0013_SPOT01	1	Low
A0019_YT1	A0013_SPOT01	0.210897	0.789103
A0012	A0013_SPOT01	0.0931964	0.906804
A0008_HCA1	A0013_SPOT01	0.191731	0.808269
A0042	A0013_SPOT01	0.295981	0.704019
A0018_SCM1	A0013_SPOT01	0.191731	0.808269
MGI_GCA4078525.1	A0013_SPOT01	0.210897	0.789103
T3L19_GWHAABL00000000	A0013_SPOT01	0.210897	0.789103
A0002_NF5	A0013_SPOT01	0.219531	0.780469
MT_GWHAABH00000000	A0013_SPOT01	0.210897	0.789103
A0026_BG20	A0013_SPOT01	0.295981	0.704019
A0051_Nd1	A0013_SPOT01	1	Low
MT_GWHAABB00000000	A0013_SPOT01	0.210897	0.789103
A0062_SCU2	A0013_SPOT01	1	Low
MT_GWHAAAZ00000000	A0013_SPOT01	1	Low
MT_GWHAABG00000000	A0013_SPOT01	1	Low
MT_GWHAAAY00000000	A0036_CN25	0.263022	0.736978
MT_GWHAABF00000000	A0036_CN25	0.263022	0.736978
A0013_SPOT01	A0036_CN25	0.263022	0.736978
A0036_CN25	A0036_CN25	0	1
A0006_ST1	A0036_CN25	0.295981	0.704019
A0015_AR1	A0036_CN25	0.263022	0.736978
A0007_AR2	A0036_CN25	0.23011	0.76989
P59513	A0036_CN25	0.23011	0.76989
A0046_SAT1	A0036_CN25	1	Low
A0060	A0036_CN25	1	Low
A0058_MY3	A0036_CN25	1	Low
A0054_Ga92	A0036_CN25	1	Low
P59511	A0036_CN25	0.12827	0.87173
MGI_GCA4078545.1	A0036_CN25	0.295981	0.704019
MT_GWHAABI00000000	A0036_CN25	0.295981	0.704019
45_HL72	A0036_CN25	1	Low
P59516	A0036_CN25	0.159146	0.840854
MT_GWHAABA00000000	A0036_CN25	0.263022	0.736978
MT_GWHAAAX00000000	A0036_CN25	0.295981	0.704019
A0047_AQ6f	A0036_CN25	1	Low
A0017_HMK28	A0036_CN25	0.295981	0.704019
MGI_GCA_006740685.1	A0036_CN25	1	Low
P59511	A0036_CN25	0.263022	0.736978
MT_GWHAAAV00000000	A0036_CN25	0.23011	0.76989
A0009_HCE1	A0036_CN25	0.243761	0.756239
A0049_MY2	A0036_CN25	1	Low
A0005_BD31	A0036_CN25	1	Low
A0034	A0036_CN25	0.138572	0.861428
A0050_Nd2	A0036_CN25	1	Low
A0052_CS	A0036_CN25	1	Low
A0057_G61	A0036_CN25	1	Low
A0004_NM25	A0036_CN25	1	Low
MT_GWHAAAW00000000	A0036_CN25	0.295981	0.704019
A0048_DW1	A0036_CN25	1	Low
A0043_O23	A0036_CN25	0.295981	0.704019
MT_GWHAABE00000000	A0036_CN25	0.263022	0.736978
A0053_SbT1	A0036_CN25	1	Low
MGI_GCA8128925.1	A0036_CN25	0.263022	0.736978
A0061_3F	A0036_CN25	1	Low
A0027_SFB1	A0036_CN25	0.243761	0.756239
MT_GWHAABD00000000	A0036_CN25	1	Low
A0030_ST3	A0036_CN25	0.295981	0.704019
P59518	A0036_CN25	0.132399	0.867601
P59514	A0036_CN25	0.186761	0.813239
A0003_HMK29	A0036_CN25	0.295981	0.704019
A0001_PS0	A0036_CN25	0.295981	0.704019
A0029_AC2	A0036_CN25	1	Low
A0045_N4	A0036_CN25	0.295981	0.704019
MT_GWHAABK00000000	A0036_CN25	1	Low
P59515	A0036_CN25	0.219531	0.780469
A0044	A0036_CN25	0.263022	0.736978
A0056_EN76	A0036_CN25	1	Low
A0031_ST2	A0036_CN25	1	Low
MT_GWHAAAU00000000	A0036_CN25	0.263022	0.736978
A0028_MY1	A0036_CN25	1	Low
A0032_HMK20	A0036_CN25	0.295981	0.704019
A0055_SR1	A0036_CN25	1	Low
A0016_D3C	A0036_CN25	0.295981	0.704019
P59519	A0036_CN25	0.295981	0.704019
A0035_U25	A0036_CN25	0.000167549	0.999832
A0063_US01	A0036_CN25	1	Low
A0033_A	A0036_CN25	1	Low
MT_GWHAABJ00000000	A0036_CN25	0.295981	0.704019
MGI_GCA_001541925.1	A0036_CN25	0.263022	0.736978
A0014_SJ	A0036_CN25	0.263022	0.736978
MT_GWHAABC00000000	A0036_CN25	0.263022	0.736978
A0059	A0036_CN25	1	Low
A0019_YT1	A0036_CN25	0.243761	0.756239
A0012	A0036_CN25	0.263022	0.736978
A0008_HCA1	A0036_CN25	0.23011	0.76989
A0042	A0036_CN25	0.295981	0.704019
A0018_SCM1	A0036_CN25	0.263022	0.736978
MGI_GCA4078525.1	A0036_CN25	0.295981	0.704019
T3L19_GWHAABL00000000	A0036_CN25	0.263022	0.736978
A0002_NF5	A0036_CN25	1	Low
MT_GWHAABH00000000	A0036_CN25	0.263022	0.736978
A0026_BG20	A0036_CN25	0.23011	0.76989
A0051_Nd1	A0036_CN25	1	Low
MT_GWHAABB00000000	A0036_CN25	0.263022	0.736978
A0062_SCU2	A0036_CN25	1	Low
MT_GWHAAAZ00000000	A0036_CN25	1	Low
MT_GWHAABG00000000	A0036_CN25	1	Low
MT_GWHAAAY00000000	A0006_ST1	0.210897	0.789103
MT_GWHAABF00000000	A0006_ST1	1	Low
A0013_SPOT01	A0006_ST1	0.263022	0.736978
A0036_CN25	A0006_ST1	0.295981	0.704019
A0006_ST1	A0006_ST1	0	1
A0015_AR1	A0006_ST1	0.210897	0.789103
A0007_AR2	A0006_ST1	0.197292	0.802708
P59513	A0006_ST1	1	Low
A0046_SAT1	A0006_ST1	0.295981	0.704019
A0060	A0006_ST1	1	Low
A0058_MY3	A0006_ST1	1	Low
A0054_Ga92	A0006_ST1	1	Low
P59511	A0006_ST1	0.295981	0.704019
MGI_GCA4078545.1	A0006_ST1	0.295981	0.704019
MT_GWHAABI00000000	A0006_ST1	0.210897	0.789103
45_HL72	A0006_ST1	1	Low
P59516	A0006_ST1	1	Low
MT_GWHAABA00000000	A0006_ST1	0.203604	0.796396
MT_GWHAAAX00000000	A0006_ST1	1	Low
A0047_AQ6f	A0006_ST1	0.263022	0.736978
A0017_HMK28	A0006_ST1	0.23011	0.76989
MGI_GCA_006740685.1	A0006_ST1	0.197292	0.802708
P59511	A0006_ST1	0.263022	0.736978
MT_GWHAAAV00000000	A0006_ST1	1	Low
A0009_HCE1	A0006_ST1	0.243761	0.756239
A0049_MY2	A0006_ST1	1	Low
A0005_BD31	A0006_ST1	0.161822	0.838178
A0034	A0006_ST1	0.295981	0.704019
A0050_Nd2	A0006_ST1	0.295981	0.704019
A0052_CS	A0006_ST1	1	Low
A0057_G61	A0006_ST1	1	Low
A0004_NM25	A0006_ST1	0.23011	0.76989
MT_GWHAAAW00000000	A0006_ST1	1	Low
A0048_DW1	A0006_ST1	1	Low
A0043_O23	A0006_ST1	1	Low
MT_GWHAABE00000000	A0006_ST1	0.210897	0.789103
A0053_SbT1	A0006_ST1	1	Low
MGI_GCA8128925.1	A0006_ST1	0.243761	0.756239
A0061_3F	A0006_ST1	0.295981	0.704019
A0027_SFB1	A0006_ST1	0.243761	0.756239
MT_GWHAABD00000000	A0006_ST1	1	Low
A0030_ST3	A0006_ST1	0.129604	0.870396
P59518	A0006_ST1	0.295981	0.704019
P59514	A0006_ST1	1	Low
A0003_HMK29	A0006_ST1	0.219531	0.780469
A0001_PS0	A0006_ST1	0.243761	0.756239
A0029_AC2	A0006_ST1	0.263022	0.736978
A0045_N4	A0006_ST1	0.295981	0.704019
MT_GWHAABK00000000	A0006_ST1	1	Low
P59515	A0006_ST1	1	Low
A0044	A0006_ST1	1	Low
A0056_EN76	A0006_ST1	1	Low
A0031_ST2	A0006_ST1	0.142009	0.857991
MT_GWHAAAU00000000	A0006_ST1	0.23011	0.76989
A0028_MY1	A0006_ST1	0.295981	0.704019
A0032_HMK20	A0006_ST1	0.295981	0.704019
A0055_SR1	A0006_ST1	1	Low
A0016_D3C	A0006_ST1	0.23011	0.76989
P59519	A0006_ST1	1	Low
A0035_U25	A0006_ST1	0.295981	0.704019
A0063_US01	A0006_ST1	1	Low
A0033_A	A0006_ST1	1	Low
MT_GWHAABJ00000000	A0006_ST1	1	Low
MGI_GCA_001541925.1	A0006_ST1	0.243761	0.756239
A0014_SJ	A0006_ST1	0.210897	0.789103
MT_GWHAABC00000000	A0006_ST1	0.203604	0.796396
A0059	A0006_ST1	1	Low
A0019_YT1	A0006_ST1	0.23011	0.76989
A0012	A0006_ST1	0.243761	0.756239
A0008_HCA1	A0006_ST1	0.219531	0.780469
A0042	A0006_ST1	1	Low
A0018_SCM1	A0006_ST1	0.263022	0.736978
MGI_GCA4078525.1	A0006_ST1	0.219531	0.780469
T3L19_GWHAABL00000000	A0006_ST1	0.203604	0.796396
A0002_NF5	A0006_ST1	0.210897	0.789103
MT_GWHAABH00000000	A0006_ST1	0.203604	0.796396
A0026_BG20	A0006_ST1	0.243761	0.756239
A0051_Nd1	A0006_ST1	0.295981	0.704019
MT_GWHAABB00000000	A0006_ST1	0.210897	0.789103
A0062_SCU2	A0006_ST1	0.295981	0.704019
MT_GWHAAAZ00000000	A0006_ST1	1	Low
MT_GWHAABG00000000	A0006_ST1	1	Low
MT_GWHAAAY00000000	A0015_AR1	0.191731	0.808269
MT_GWHAABF00000000	A0015_AR1	1	Low
A0013_SPOT01	A0015_AR1	0.23011	0.76989
A0036_CN25	A0015_AR1	0.263022	0.736978
A0006_ST1	A0015_AR1	0.210897	0.789103
A0015_AR1	A0015_AR1	0	1
A0007_AR2	A0015_AR1	0.191731	0.808269
P59513	A0015_AR1	0.295981	0.704019
A0046_SAT1	A0015_AR1	0.263022	0.736978
A0060	A0015_AR1	1	Low
A0058_MY3	A0015_AR1	1	Low
A0054_Ga92	A0015_AR1	1	Low
P59511	A0015_AR1	0.295981	0.704019
MGI_GCA4078545.1	A0015_AR1	0.263022	0.736978
MT_GWHAABI00000000	A0015_AR1	0.197292	0.802708
45_HL72	A0015_AR1	1	Low
P59516	A0015_AR1	0.295981	0.704019
MT_GWHAABA00000000	A0015_AR1	0.197292	0.802708
MT_GWHAAAX00000000	A0015_AR1	1	Low
A0047_AQ6f	A0015_AR1	0.295981	0.704019
A0017_HMK28	A0015_AR1	0.117785	0.882215
MGI_GCA_006740685.1	A0015_AR1	0.132399	0.867601
P59511	A0015_AR1	0.219531	0.780469
MT_GWHAAAV00000000	A0015_AR1	0.263022	0.736978
A0009_HCE1	A0015_AR1	0.182269	0.817731
A0049_MY2	A0015_AR1	1	Low
A0005_BD31	A0015_AR1	0.197292	0.802708
A0034	A0015_AR1	0.243761	0.756239
A0050_Nd2	A0015_AR1	1	Low
A0052_CS	A0015_AR1	1	Low
A0057_G61	A0015_AR1	1	Low
A0004_NM25	A0015_AR1	0.186761	0.813239
MT_GWHAAAW00000000	A0015_AR1	1	Low
A0048_DW1	A0015_AR1	0.295981	0.704019
A0043_O23	A0015_AR1	1	Low
MT_GWHAABE00000000	A0015_AR1	0.191731	0.808269
A0053_SbT1	A0015_AR1	1	Low
MGI_GCA8128925.1	A0015_AR1	0.203604	0.796396
A0061_3F	A0015_AR1	1	Low
A0027_SFB1	A0015_AR1	0.263022	0.736978
MT_GWHAABD00000000	A0015_AR1	1	Low
A0030_ST3	A0015_AR1	0.23011	0.76989
P59518	A0015_AR1	0.295981	0.704019
P59514	A0015_AR1	0.243761	0.756239
A0003_HMK29	A0015_AR1	0.186761	0.813239
A0001_PS0	A0015_AR1	0.182269	0.817731
A0029_AC2	A0015_AR1	0.263022	0.736978
A0045_N4	A0015_AR1	0.295981	0.704019
MT_GWHAABK00000000	A0015_AR1	0.295981	0.704019
P59515	A0015_AR1	0.295981	0.704019
A0044	A0015_AR1	1	Low
A0056_EN76	A0015_AR1	1	Low
A0031_ST2	A0015_AR1	0.243761	0.756239
MT_GWHAAAU00000000	A0015_AR1	0.219531	0.780469
A0028_MY1	A0015_AR1	0.295981	0.704019
A0032_HMK20	A0015_AR1	0.263022	0.736978
A0055_SR1	A0015_AR1	1	Low
A0016_D3C	A0015_AR1	0.12101	0.87899
P59519	A0015_AR1	0.219531	0.780469
A0035_U25	A0015_AR1	0.263022	0.736978
A0063_US01	A0015_AR1	1	Low
A0033_A	A0015_AR1	1	Low
MT_GWHAABJ00000000	A0015_AR1	0.295981	0.704019
MGI_GCA_001541925.1	A0015_AR1	0.191731	0.808269
A0014_SJ	A0015_AR1	0.000336885	0.999663
MT_GWHAABC00000000	A0015_AR1	0.197292	0.802708
A0059	A0015_AR1	1	Low
A0019_YT1	A0015_AR1	0.210897	0.789103
A0012	A0015_AR1	0.191731	0.808269
A0008_HCA1	A0015_AR1	0.167688	0.832312
A0042	A0015_AR1	1	Low
A0018_SCM1	A0015_AR1	0.149777	0.850223
MGI_GCA4078525.1	A0015_AR1	0.186761	0.813239
T3L19_GWHAABL00000000	A0015_AR1	0.191731	0.808269
A0002_NF5	A0015_AR1	0.182269	0.817731
MT_GWHAABH00000000	A0015_AR1	0.191731	0.808269
A0026_BG20	A0015_AR1	0.295981	0.704019
A0051_Nd1	A0015_AR1	1	Low
MT_GWHAABB00000000	A0015_AR1	0.191731	0.808269
A0062_SCU2	A0015_AR1	1	Low
MT_GWHAAAZ00000000	A0015_AR1	0.295981	0.704019
MT_GWHAABG00000000	A0015_AR1	1	Low
MT_GWHAAAY00000000	A0007_AR2	0.191731	0.808269
MT_GWHAABF00000000	A0007_AR2	1	Low
A0013_SPOT01	A0007_AR2	0.219531	0.780469
A0036_CN25	A0007_AR2	0.23011	0.76989
A0006_ST1	A0007_AR2	0.197292	0.802708
A0015_AR1	A0007_AR2	0.191731	0.808269
A0007_AR2	A0007_AR2	0	1
P59513	A0007_AR2	0.263022	0.736978
A0046_SAT1	A0007_AR2	1	Low
A0060	A0007_AR2	1	Low
A0058_MY3	A0007_AR2	1	Low
A0054_Ga92	A0007_AR2	1	Low
P59511	A0007_AR2	0.295981	0.704019
MGI_GCA4078545.1	A0007_AR2	0.295981	0.704019
MT_GWHAABI00000000	A0007_AR2	0.197292	0.802708
45_HL72	A0007_AR2	1	Low
P59516	A0007_AR2	1	Low
MT_GWHAABA00000000	A0007_AR2	0.197292	0.802708
MT_GWHAAAX00000000	A0007_AR2	0.295981	0.704019
A0047_AQ6f	A0007_AR2	1	Low
A0017_HMK28	A0007_AR2	0.178173	0.821827
MGI_GCA_006740685.1	A0007_AR2	0.186761	0.813239
P59511	A0007_AR2	0.210897	0.789103
MT_GWHAAAV00000000	A0007_AR2	0.295981	0.704019
A0009_HCE1	A0007_AR2	0.145727	0.854273
A0049_MY2	A0007_AR2	1	Low
A0005_BD31	A0007_AR2	0.178173	0.821827
A0034	A0007_AR2	0.243761	0.756239
A0050_Nd2	A0007_AR2	1	Low
A0052_CS	A0007_AR2	1	Low
A0057_G61	A0007_AR2	1	Low
A0004_NM25	A0007_AR2	0.219531	0.780469
MT_GWHAAAW00000000	A0007_AR2	1	Low
A0048_DW1	A0007_AR2	0.295981	0.704019
A0043_O23	A0007_AR2	1	Low
MT_GWHAABE00000000	A0007_AR2	0.197292	0.802708
A0053_SbT1	A0007_AR2	0.295981	0.704019
MGI_GCA8128925.1	A0007_AR2	0.23011	0.76989
A0061_3F	A0007_AR2	1	Low
A0027_SFB1	A0007_AR2	0.219531	0.780469
MT_GWHAABD00000000	A0007_AR2	1	Low
A0030_ST3	A0007_AR2	0.243761	0.756239
P59518	A0007_AR2	0.263022	0.736978
P59514	A0007_AR2	0.210897	0.789103
A0003_HMK29	A0007_AR2	0.203604	0.796396
A0001_PS0	A0007_AR2	0.164662	0.835338
A0029_AC2	A0007_AR2	0.243761	0.756239
A0045_N4	A0007_AR2	0.295981	0.704019
MT_GWHAABK00000000	A0007_AR2	1	Low
P59515	A0007_AR2	1	Low
A0044	A0007_AR2	0.263022	0.736978
A0056_EN76	A0007_AR2	1	Low
A0031_ST2	A0007_AR2	1	Low
MT_GWHAAAU00000000	A0007_AR2	0.219531	0.780469
A0028_MY1	A0007_AR2	0.219531	0.780469
A0032_HMK20	A0007_AR2	0.295981	0.704019
A0055_SR1	A0007_AR2	1	Low
A0016_D3C	A0007_AR2	0.178173	0.821827
P59519	A0007_AR2	0.210897	0.789103
A0035_U25	A0007_AR2	0.23011	0.76989
A0063_US01	A0007_AR2	1	Low
A0033_A	A0007_AR2	1	Low
MT_GWHAABJ00000000	A0007_AR2	0.295981	0.704019
MGI_GCA_001541925.1	A0007_AR2	0.203604	0.796396
A0014_SJ	A0007_AR2	0.191731	0.808269
MT_GWHAABC00000000	A0007_AR2	0.203604	0.796396
A0059	A0007_AR2	1	Low
A0019_YT1	A0007_AR2	0.219531	0.780469
A0012	A0007_AR2	0.203604	0.796396
A0008_HCA1	A0007_AR2	0.149777	0.850223
A0042	A0007_AR2	1	Low
A0018_SCM1	A0007_AR2	0.203604	0.796396
MGI_GCA4078525.1	A0007_AR2	0.203604	0.796396
T3L19_GWHAABL00000000	A0007_AR2	0.197292	0.802708
A0002_NF5	A0007_AR2	0.197292	0.802708
MT_GWHAABH00000000	A0007_AR2	0.203604	0.796396
A0026_BG20	A0007_AR2	0.219531	0.780469
A0051_Nd1	A0007_AR2	1	Low
MT_GWHAABB00000000	A0007_AR2	0.191731	0.808269
A0062_SCU2	A0007_AR2	1	Low
MT_GWHAAAZ00000000	A0007_AR2	1	Low
MT_GWHAABG00000000	A0007_AR2	1	Low
MT_GWHAAAY00000000	P59513-scaffolds	0.263022	0.736978
MT_GWHAABF00000000	P59513-scaffolds	0.295981	0.704019
A0013_SPOT01	P59513-scaffolds	0.295981	0.704019
A0036_CN25	P59513-scaffolds	0.23011	0.76989
A0006_ST1	P59513-scaffolds	1	Low
A0015_AR1	P59513-scaffolds	0.295981	0.704019
A0007_AR2	P59513-scaffolds	0.263022	0.736978
P59513	P59513-scaffolds	0	1
A0046_SAT1	P59513-scaffolds	0.295981	0.704019
A0060	P59513-scaffolds	0.295981	0.704019
A0058_MY3	P59513-scaffolds	1	Low
A0054_Ga92	P59513-scaffolds	1	Low
P59511	P59513-scaffolds	0.219531	0.780469
MGI_GCA4078545.1	P59513-scaffolds	0.295981	0.704019
MT_GWHAABI00000000	P59513-scaffolds	0.263022	0.736978
45_HL72	P59513-scaffolds	1	Low
P59516	P59513-scaffolds	0.263022	0.736978
MT_GWHAABA00000000	P59513-scaffolds	0.263022	0.736978
MT_GWHAAAX00000000	P59513-scaffolds	0.263022	0.736978
A0047_AQ6f	P59513-scaffolds	1	Low
A0017_HMK28	P59513-scaffolds	0.295981	0.704019
MGI_GCA_006740685.1	P59513-scaffolds	0.295981	0.704019
P59511	P59513-scaffolds	0.23011	0.76989
MT_GWHAAAV00000000	P59513-scaffolds	0.295981	0.704019
A0009_HCE1	P59513-scaffolds	0.295981	0.704019
A0049_MY2	P59513-scaffolds	1	Low
A0005_BD31	P59513-scaffolds	0.295981	0.704019
A0034	P59513-scaffolds	0.23011	0.76989
A0050_Nd2	P59513-scaffolds	1	Low
A0052_CS	P59513-scaffolds	1	Low
A0057_G61	P59513-scaffolds	1	Low
A0004_NM25	P59513-scaffolds	1	Low
MT_GWHAAAW00000000	P59513-scaffolds	0.295981	0.704019
A0048_DW1	P59513-scaffolds	1	Low
A0043_O23	P59513-scaffolds	0.243761	0.756239
MT_GWHAABE00000000	P59513-scaffolds	0.263022	0.736978
A0053_SbT1	P59513-scaffolds	1	Low
MGI_GCA8128925.1	P59513-scaffolds	0.295981	0.704019
A0061_3F	P59513-scaffolds	1	Low
A0027_SFB1	P59513-scaffolds	1	Low
MT_GWHAABD00000000	P59513-scaffolds	1	Low
A0030_ST3	P59513-scaffolds	0.295981	0.704019
P59518	P59513-scaffolds	0.219531	0.780469
P59514	P59513-scaffolds	0.210897	0.789103
A0003_HMK29	P59513-scaffolds	0.295981	0.704019
A0001_PS0	P59513-scaffolds	1	Low
A0029_AC2	P59513-scaffolds	0.243761	0.756239
A0045_N4	P59513-scaffolds	0.295981	0.704019
MT_GWHAABK00000000	P59513-scaffolds	0.295981	0.704019
P59515	P59513-scaffolds	0.11676	0.88324
A0044	P59513-scaffolds	1	Low
A0056_EN76	P59513-scaffolds	1	Low
A0031_ST2	P59513-scaffolds	0.295981	0.704019
MT_GWHAAAU00000000	P59513-scaffolds	0.243761	0.756239
A0028_MY1	P59513-scaffolds	0.23011	0.76989
A0032_HMK20	P59513-scaffolds	0.295981	0.704019
A0055_SR1	P59513-scaffolds	1	Low
A0016_D3C	P59513-scaffolds	0.295981	0.704019
P59519	P59513-scaffolds	0.23011	0.76989
A0035_U25	P59513-scaffolds	0.23011	0.76989
A0063_US01	P59513-scaffolds	1	Low
A0033_A	P59513-scaffolds	1	Low
MT_GWHAABJ00000000	P59513-scaffolds	1	Low
MGI_GCA_001541925.1	P59513-scaffolds	0.295981	0.704019
A0014_SJ	P59513-scaffolds	0.295981	0.704019
MT_GWHAABC00000000	P59513-scaffolds	0.263022	0.736978
A0059	P59513-scaffolds	1	Low
A0019_YT1	P59513-scaffolds	0.263022	0.736978
A0012	P59513-scaffolds	0.295981	0.704019
A0008_HCA1	P59513-scaffolds	0.219531	0.780469
A0042	P59513-scaffolds	1	Low
A0018_SCM1	P59513-scaffolds	0.295981	0.704019
MGI_GCA4078525.1	P59513-scaffolds	0.295981	0.704019
T3L19_GWHAABL00000000	P59513-scaffolds	0.263022	0.736978
A0002_NF5	P59513-scaffolds	1	Low
MT_GWHAABH00000000	P59513-scaffolds	0.263022	0.736978
A0026_BG20	P59513-scaffolds	1	Low
A0051_Nd1	P59513-scaffolds	1	Low
MT_GWHAABB00000000	P59513-scaffolds	0.263022	0.736978
A0062_SCU2	P59513-scaffolds	1	Low
MT_GWHAAAZ00000000	P59513-scaffolds	1	Low
MT_GWHAABG00000000	P59513-scaffolds	1	Low
MT_GWHAAAY00000000	A0046_SAT1	1	Low
MT_GWHAABF00000000	A0046_SAT1	1	Low
A0013_SPOT01	A0046_SAT1	1	Low
A0036_CN25	A0046_SAT1	1	Low
A0006_ST1	A0046_SAT1	0.295981	0.704019
A0015_AR1	A0046_SAT1	0.263022	0.736978
A0007_AR2	A0046_SAT1	1	Low
P59513	A0046_SAT1	0.295981	0.704019
A0046_SAT1	A0046_SAT1	0	1
A0060	A0046_SAT1	1	Low
A0058_MY3	A0046_SAT1	1	Low
A0054_Ga92	A0046_SAT1	1	Low
P59511	A0046_SAT1	1	Low
MGI_GCA4078545.1	A0046_SAT1	0.295981	0.704019
MT_GWHAABI00000000	A0046_SAT1	1	Low
45_HL72	A0046_SAT1	1	Low
P59516	A0046_SAT1	1	Low
MT_GWHAABA00000000	A0046_SAT1	1	Low
MT_GWHAAAX00000000	A0046_SAT1	1	Low
A0047_AQ6f	A0046_SAT1	0.178173	0.821827
A0017_HMK28	A0046_SAT1	0.295981	0.704019
MGI_GCA_006740685.1	A0046_SAT1	0.243761	0.756239
P59511	A0046_SAT1	1	Low
MT_GWHAAAV00000000	A0046_SAT1	1	Low
A0009_HCE1	A0046_SAT1	1	Low
A0049_MY2	A0046_SAT1	0.243761	0.756239
A0005_BD31	A0046_SAT1	0.295981	0.704019
A0034	A0046_SAT1	1	Low
A0050_Nd2	A0046_SAT1	0.295981	0.704019
A0052_CS	A0046_SAT1	1	Low
A0057_G61	A0046_SAT1	1	Low
A0004_NM25	A0046_SAT1	1	Low
MT_GWHAAAW00000000	A0046_SAT1	1	Low
A0048_DW1	A0046_SAT1	0.243761	0.756239
A0043_O23	A0046_SAT1	1	Low
MT_GWHAABE00000000	A0046_SAT1	1	Low
A0053_SbT1	A0046_SAT1	0.295981	0.704019
MGI_GCA8128925.1	A0046_SAT1	0.263022	0.736978
A0061_3F	A0046_SAT1	1	Low
A0027_SFB1	A0046_SAT1	0.295981	0.704019
MT_GWHAABD00000000	A0046_SAT1	1	Low
A0030_ST3	A0046_SAT1	0.295981	0.704019
P59518	A0046_SAT1	1	Low
P59514	A0046_SAT1	1	Low
A0003_HMK29	A0046_SAT1	0.295981	0.704019
A0001_PS0	A0046_SAT1	1	Low
A0029_AC2	A0046_SAT1	1	Low
A0045_N4	A0046_SAT1	0.219531	0.780469
MT_GWHAABK00000000	A0046_SAT1	1	Low
P59515	A0046_SAT1	1	Low
A0044	A0046_SAT1	0.295981	0.704019
A0056_EN76	A0046_SAT1	1	Low
A0031_ST2	A0046_SAT1	0.295981	0.704019
MT_GWHAAAU00000000	A0046_SAT1	1	Low
A0028_MY1	A0046_SAT1	1	Low
A0032_HMK20	A0046_SAT1	0.295981	0.704019
A0055_SR1	A0046_SAT1	1	Low
A0016_D3C	A0046_SAT1	0.295981	0.704019
P59519	A0046_SAT1	1	Low
A0035_U25	A0046_SAT1	1	Low
A0063_US01	A0046_SAT1	1	Low
A0033_A	A0046_SAT1	0.295981	0.704019
MT_GWHAABJ00000000	A0046_SAT1	1	Low
MGI_GCA_001541925.1	A0046_SAT1	1	Low
A0014_SJ	A0046_SAT1	0.263022	0.736978
MT_GWHAABC00000000	A0046_SAT1	1	Low
A0059	A0046_SAT1	1	Low
A0019_YT1	A0046_SAT1	1	Low
A0012	A0046_SAT1	1	Low
A0008_HCA1	A0046_SAT1	1	Low
A0042	A0046_SAT1	1	Low
A0018_SCM1	A0046_SAT1	0.263022	0.736978
MGI_GCA4078525.1	A0046_SAT1	0.295981	0.704019
T3L19_GWHAABL00000000	A0046_SAT1	1	Low
A0002_NF5	A0046_SAT1	1	Low
MT_GWHAABH00000000	A0046_SAT1	1	Low
A0026_BG20	A0046_SAT1	0.295981	0.704019
A0051_Nd1	A0046_SAT1	1	Low
MT_GWHAABB00000000	A0046_SAT1	1	Low
A0062_SCU2	A0046_SAT1	1	Low
MT_GWHAAAZ00000000	A0046_SAT1	1	Low
MT_GWHAABG00000000	A0046_SAT1	1	Low
MT_GWHAAAY00000000	A0060	1	Low
MT_GWHAABF00000000	A0060	1	Low
A0013_SPOT01	A0060	1	Low
A0036_CN25	A0060	1	Low
A0006_ST1	A0060	1	Low
A0015_AR1	A0060	1	Low
A0007_AR2	A0060	1	Low
P59513	A0060	0.295981	0.704019
A0046_SAT1	A0060	1	Low
A0060	A0060	0	1
A0058_MY3	A0060	0.295981	0.704019
A0054_Ga92	A0060	1	Low
P59511	A0060	0.295981	0.704019
MGI_GCA4078545.1	A0060	1	Low
MT_GWHAABI00000000	A0060	1	Low
45_HL72	A0060	1	Low
P59516	A0060	1	Low
MT_GWHAABA00000000	A0060	1	Low
MT_GWHAAAX00000000	A0060	1	Low
A0047_AQ6f	A0060	1	Low
A0017_HMK28	A0060	1	Low
MGI_GCA_006740685.1	A0060	1	Low
P59511	A0060	1	Low
MT_GWHAAAV00000000	A0060	0.295981	0.704019
A0009_HCE1	A0060	1	Low
A0049_MY2	A0060	1	Low
A0005_BD31	A0060	1	Low
A0034	A0060	1	Low
A0050_Nd2	A0060	1	Low
A0052_CS	A0060	1	Low
A0057_G61	A0060	1	Low
A0004_NM25	A0060	1	Low
MT_GWHAAAW00000000	A0060	1	Low
A0048_DW1	A0060	1	Low
A0043_O23	A0060	1	Low
MT_GWHAABE00000000	A0060	1	Low
A0053_SbT1	A0060	1	Low
MGI_GCA8128925.1	A0060	1	Low
A0061_3F	A0060	1	Low
A0027_SFB1	A0060	1	Low
MT_GWHAABD00000000	A0060	1	Low
A0030_ST3	A0060	1	Low
P59518	A0060	0.295981	0.704019
P59514	A0060	1	Low
A0003_HMK29	A0060	1	Low
A0001_PS0	A0060	1	Low
A0029_AC2	A0060	1	Low
A0045_N4	A0060	1	Low
MT_GWHAABK00000000	A0060	1	Low
P59515	A0060	1	Low
A0044	A0060	1	Low
A0056_EN76	A0060	1	Low
A0031_ST2	A0060	1	Low
MT_GWHAAAU00000000	A0060	0.295981	0.704019
A0028_MY1	A0060	1	Low
A0032_HMK20	A0060	1	Low
A0055_SR1	A0060	1	Low
A0016_D3C	A0060	1	Low
P59519	A0060	0.295981	0.704019
A0035_U25	A0060	1	Low
A0063_US01	A0060	1	Low
A0033_A	A0060	1	Low
MT_GWHAABJ00000000	A0060	1	Low
MGI_GCA_001541925.1	A0060	1	Low
A0014_SJ	A0060	1	Low
MT_GWHAABC00000000	A0060	1	Low
A0059	A0060	0.0163866	0.983613
A0019_YT1	A0060	1	Low
A0012	A0060	1	Low
A0008_HCA1	A0060	1	Low
A0042	A0060	1	Low
A0018_SCM1	A0060	1	Low
MGI_GCA4078525.1	A0060	1	Low
T3L19_GWHAABL00000000	A0060	1	Low
A0002_NF5	A0060	1	Low
MT_GWHAABH00000000	A0060	1	Low
A0026_BG20	A0060	0.295981	0.704019
A0051_Nd1	A0060	1	Low
MT_GWHAABB00000000	A0060	1	Low
A0062_SCU2	A0060	1	Low
MT_GWHAAAZ00000000	A0060	1	Low
MT_GWHAABG00000000	A0060	1	Low
MT_GWHAAAY00000000	A0058_MY3	1	Low
MT_GWHAABF00000000	A0058_MY3	1	Low
A0013_SPOT01	A0058_MY3	1	Low
A0036_CN25	A0058_MY3	1	Low
A0006_ST1	A0058_MY3	1	Low
A0015_AR1	A0058_MY3	1	Low
A0007_AR2	A0058_MY3	1	Low
P59513	A0058_MY3	1	Low
A0046_SAT1	A0058_MY3	1	Low
A0060	A0058_MY3	0.295981	0.704019
A0058_MY3	A0058_MY3	0	1
A0054_Ga92	A0058_MY3	1	Low
P59511	A0058_MY3	1	Low
MGI_GCA4078545.1	A0058_MY3	1	Low
MT_GWHAABI00000000	A0058_MY3	1	Low
45_HL72	A0058_MY3	1	Low
P59516	A0058_MY3	1	Low
MT_GWHAABA00000000	A0058_MY3	1	Low
MT_GWHAAAX00000000	A0058_MY3	1	Low
A0047_AQ6f	A0058_MY3	1	Low
A0017_HMK28	A0058_MY3	1	Low
MGI_GCA_006740685.1	A0058_MY3	1	Low
P59511	A0058_MY3	1	Low
MT_GWHAAAV00000000	A0058_MY3	1	Low
A0009_HCE1	A0058_MY3	1	Low
A0049_MY2	A0058_MY3	1	Low
A0005_BD31	A0058_MY3	1	Low
A0034	A0058_MY3	1	Low
A0050_Nd2	A0058_MY3	1	Low
A0052_CS	A0058_MY3	1	Low
A0057_G61	A0058_MY3	0.23011	0.76989
A0004_NM25	A0058_MY3	1	Low
MT_GWHAAAW00000000	A0058_MY3	1	Low
A0048_DW1	A0058_MY3	0.295981	0.704019
A0043_O23	A0058_MY3	1	Low
MT_GWHAABE00000000	A0058_MY3	1	Low
A0053_SbT1	A0058_MY3	1	Low
MGI_GCA8128925.1	A0058_MY3	1	Low
A0061_3F	A0058_MY3	1	Low
A0027_SFB1	A0058_MY3	1	Low
MT_GWHAABD00000000	A0058_MY3	1	Low
A0030_ST3	A0058_MY3	1	Low
P59518	A0058_MY3	1	Low
P59514	A0058_MY3	1	Low
A0003_HMK29	A0058_MY3	1	Low
A0001_PS0	A0058_MY3	1	Low
A0029_AC2	A0058_MY3	1	Low
A0045_N4	A0058_MY3	1	Low
MT_GWHAABK00000000	A0058_MY3	1	Low
P59515	A0058_MY3	1	Low
A0044	A0058_MY3	1	Low
A0056_EN76	A0058_MY3	1	Low
A0031_ST2	A0058_MY3	1	Low
MT_GWHAAAU00000000	A0058_MY3	1	Low
A0028_MY1	A0058_MY3	1	Low
A0032_HMK20	A0058_MY3	1	Low
A0055_SR1	A0058_MY3	1	Low
A0016_D3C	A0058_MY3	1	Low
P59519	A0058_MY3	1	Low
A0035_U25	A0058_MY3	1	Low
A0063_US01	A0058_MY3	1	Low
A0033_A	A0058_MY3	1	Low
MT_GWHAABJ00000000	A0058_MY3	1	Low
MGI_GCA_001541925.1	A0058_MY3	1	Low
A0014_SJ	A0058_MY3	1	Low
MT_GWHAABC00000000	A0058_MY3	1	Low
A0059	A0058_MY3	1	Low
A0019_YT1	A0058_MY3	1	Low
A0012	A0058_MY3	1	Low
A0008_HCA1	A0058_MY3	1	Low
A0042	A0058_MY3	1	Low
A0018_SCM1	A0058_MY3	1	Low
MGI_GCA4078525.1	A0058_MY3	1	Low
T3L19_GWHAABL00000000	A0058_MY3	1	Low
A0002_NF5	A0058_MY3	1	Low
MT_GWHAABH00000000	A0058_MY3	1	Low
A0026_BG20	A0058_MY3	1	Low
A0051_Nd1	A0058_MY3	1	Low
MT_GWHAABB00000000	A0058_MY3	1	Low
A0062_SCU2	A0058_MY3	1	Low
MT_GWHAAAZ00000000	A0058_MY3	1	Low
MT_GWHAABG00000000	A0058_MY3	1	Low
MT_GWHAAAY00000000	A0054_Ga92	1	Low
MT_GWHAABF00000000	A0054_Ga92	1	Low
A0013_SPOT01	A0054_Ga92	1	Low
A0036_CN25	A0054_Ga92	1	Low
A0006_ST1	A0054_Ga92	1	Low
A0015_AR1	A0054_Ga92	1	Low
A0007_AR2	A0054_Ga92	1	Low
P59513	A0054_Ga92	1	Low
A0046_SAT1	A0054_Ga92	1	Low
A0060	A0054_Ga92	1	Low
A0058_MY3	A0054_Ga92	1	Low
A0054_Ga92	A0054_Ga92	0	1
P59511	A0054_Ga92	1	Low
MGI_GCA4078545.1	A0054_Ga92	1	Low
MT_GWHAABI00000000	A0054_Ga92	1	Low
45_HL72	A0054_Ga92	1	Low
P59516	A0054_Ga92	1	Low
MT_GWHAABA00000000	A0054_Ga92	1	Low
MT_GWHAAAX00000000	A0054_Ga92	1	Low
A0047_AQ6f	A0054_Ga92	1	Low
A0017_HMK28	A0054_Ga92	1	Low
MGI_GCA_006740685.1	A0054_Ga92	1	Low
P59511	A0054_Ga92	1	Low
MT_GWHAAAV00000000	A0054_Ga92	1	Low
A0009_HCE1	A0054_Ga92	1	Low
A0049_MY2	A0054_Ga92	1	Low
A0005_BD31	A0054_Ga92	1	Low
A0034	A0054_Ga92	1	Low
A0050_Nd2	A0054_Ga92	1	Low
A0052_CS	A0054_Ga92	1	Low
A0057_G61	A0054_Ga92	1	Low
A0004_NM25	A0054_Ga92	1	Low
MT_GWHAAAW00000000	A0054_Ga92	1	Low
A0048_DW1	A0054_Ga92	1	Low
A0043_O23	A0054_Ga92	1	Low
MT_GWHAABE00000000	A0054_Ga92	1	Low
A0053_SbT1	A0054_Ga92	1	Low
MGI_GCA8128925.1	A0054_Ga92	1	Low
A0061_3F	A0054_Ga92	1	Low
A0027_SFB1	A0054_Ga92	1	Low
MT_GWHAABD00000000	A0054_Ga92	1	Low
A0030_ST3	A0054_Ga92	1	Low
P59518	A0054_Ga92	1	Low
P59514	A0054_Ga92	1	Low
A0003_HMK29	A0054_Ga92	1	Low
A0001_PS0	A0054_Ga92	1	Low
A0029_AC2	A0054_Ga92	1	Low
A0045_N4	A0054_Ga92	1	Low
MT_GWHAABK00000000	A0054_Ga92	1	Low
P59515	A0054_Ga92	1	Low
A0044	A0054_Ga92	1	Low
A0056_EN76	A0054_Ga92	0.23011	0.76989
A0031_ST2	A0054_Ga92	1	Low
MT_GWHAAAU00000000	A0054_Ga92	1	Low
A0028_MY1	A0054_Ga92	1	Low
A0032_HMK20	A0054_Ga92	1	Low
A0055_SR1	A0054_Ga92	0.243761	0.756239
A0016_D3C	A0054_Ga92	1	Low
P59519	A0054_Ga92	1	Low
A0035_U25	A0054_Ga92	1	Low
A0063_US01	A0054_Ga92	1	Low
A0033_A	A0054_Ga92	1	Low
MT_GWHAABJ00000000	A0054_Ga92	1	Low
MGI_GCA_001541925.1	A0054_Ga92	1	Low
A0014_SJ	A0054_Ga92	1	Low
MT_GWHAABC00000000	A0054_Ga92	1	Low
A0059	A0054_Ga92	1	Low
A0019_YT1	A0054_Ga92	1	Low
A0012	A0054_Ga92	1	Low
A0008_HCA1	A0054_Ga92	1	Low
A0042	A0054_Ga92	1	Low
A0018_SCM1	A0054_Ga92	1	Low
MGI_GCA4078525.1	A0054_Ga92	1	Low
T3L19_GWHAABL00000000	A0054_Ga92	1	Low
A0002_NF5	A0054_Ga92	1	Low
MT_GWHAABH00000000	A0054_Ga92	1	Low
A0026_BG20	A0054_Ga92	1	Low
A0051_Nd1	A0054_Ga92	1	Low
MT_GWHAABB00000000	A0054_Ga92	1	Low
A0062_SCU2	A0054_Ga92	1	Low
MT_GWHAAAZ00000000	A0054_Ga92	1	Low
MT_GWHAABG00000000	A0054_Ga92	1	Low
MT_GWHAAAY00000000	P59511-scaffolds	0.263022	0.736978
MT_GWHAABF00000000	P59511-scaffolds	0.263022	0.736978
A0013_SPOT01	P59511-scaffolds	0.263022	0.736978
A0036_CN25	P59511-scaffolds	0.12827	0.87173
A0006_ST1	P59511-scaffolds	0.295981	0.704019
A0015_AR1	P59511-scaffolds	0.295981	0.704019
A0007_AR2	P59511-scaffolds	0.295981	0.704019
P59513	P59511-scaffolds	0.219531	0.780469
A0046_SAT1	P59511-scaffolds	1	Low
A0060	P59511-scaffolds	0.295981	0.704019
A0058_MY3	P59511-scaffolds	1	Low
A0054_Ga92	P59511-scaffolds	1	Low
P59511	P59511-scaffolds	0	1
MGI_GCA4078545.1	P59511-scaffolds	0.295981	0.704019
MT_GWHAABI00000000	P59511-scaffolds	0.295981	0.704019
45_HL72	P59511-scaffolds	1	Low
P59516	P59511-scaffolds	0.101551	0.898449
MT_GWHAABA00000000	P59511-scaffolds	0.295981	0.704019
MT_GWHAAAX00000000	P59511-scaffolds	0.295981	0.704019
A0047_AQ6f	P59511-scaffolds	0.295981	0.704019
A0017_HMK28	P59511-scaffolds	0.243761	0.756239
MGI_GCA_006740685.1	P59511-scaffolds	1	Low
P59511	P59511-scaffolds	0.23011	0.76989
MT_GWHAAAV00000000	P59511-scaffolds	0.243761	0.756239
A0009_HCE1	P59511-scaffolds	0.295981	0.704019
A0049_MY2	P59511-scaffolds	1	Low
A0005_BD31	P59511-scaffolds	0.263022	0.736978
A0034	P59511-scaffolds	0.129604	0.870396
A0050_Nd2	P59511-scaffolds	0.295981	0.704019
A0052_CS	P59511-scaffolds	0.295981	0.704019
A0057_G61	P59511-scaffolds	1	Low
A0004_NM25	P59511-scaffolds	0.263022	0.736978
MT_GWHAAAW00000000	P59511-scaffolds	0.295981	0.704019
A0048_DW1	P59511-scaffolds	0.295981	0.704019
A0043_O23	P59511-scaffolds	0.295981	0.704019
MT_GWHAABE00000000	P59511-scaffolds	0.263022	0.736978
A0053_SbT1	P59511-scaffolds	0.263022	0.736978
MGI_GCA8128925.1	P59511-scaffolds	0.263022	0.736978
A0061_3F	P59511-scaffolds	1	Low
A0027_SFB1	P59511-scaffolds	1	Low
MT_GWHAABD00000000	P59511-scaffolds	1	Low
A0030_ST3	P59511-scaffolds	0.295981	0.704019
P59518	P59511-scaffolds	0.0824989	0.917501
P59514	P59511-scaffolds	0.243761	0.756239
A0003_HMK29	P59511-scaffolds	0.263022	0.736978
A0001_PS0	P59511-scaffolds	0.263022	0.736978
A0029_AC2	P59511-scaffolds	0.263022	0.736978
A0045_N4	P59511-scaffolds	1	Low
MT_GWHAABK00000000	P59511-scaffolds	0.295981	0.704019
P59515	P59511-scaffolds	0.219531	0.780469
A0044	P59511-scaffolds	0.295981	0.704019
A0056_EN76	P59511-scaffolds	1	Low
A0031_ST2	P59511-scaffolds	1	Low
MT_GWHAAAU00000000	P59511-scaffolds	0.263022	0.736978
A0028_MY1	P59511-scaffolds	0.295981	0.704019
A0032_HMK20	P59511-scaffolds	0.295981	0.704019
A0055_SR1	P59511-scaffolds	1	Low
A0016_D3C	P59511-scaffolds	0.263022	0.736978
P59519	P59511-scaffolds	0.243761	0.756239
A0035_U25	P59511-scaffolds	0.126974	0.873026
A0063_US01	P59511-scaffolds	1	Low
A0033_A	P59511-scaffolds	1	Low
MT_GWHAABJ00000000	P59511-scaffolds	1	Low
MGI_GCA_001541925.1	P59511-scaffolds	0.295981	0.704019
A0014_SJ	P59511-scaffolds	0.295981	0.704019
MT_GWHAABC00000000	P59511-scaffolds	0.263022	0.736978
A0059	P59511-scaffolds	1	Low
A0019_YT1	P59511-scaffolds	0.263022	0.736978
A0012	P59511-scaffolds	0.295981	0.704019
A0008_HCA1	P59511-scaffolds	0.243761	0.756239
A0042	P59511-scaffolds	0.295981	0.704019
A0018_SCM1	P59511-scaffolds	0.295981	0.704019
MGI_GCA4078525.1	P59511-scaffolds	0.263022	0.736978
T3L19_GWHAABL00000000	P59511-scaffolds	0.295981	0.704019
A0002_NF5	P59511-scaffolds	0.263022	0.736978
MT_GWHAABH00000000	P59511-scaffolds	0.263022	0.736978
A0026_BG20	P59511-scaffolds	1	Low
A0051_Nd1	P59511-scaffolds	1	Low
MT_GWHAABB00000000	P59511-scaffolds	0.295981	0.704019
A0062_SCU2	P59511-scaffolds	1	Low
MT_GWHAAAZ00000000	P59511-scaffolds	1	Low
MT_GWHAABG00000000	P59511-scaffolds	1	Low
MT_GWHAAAY00000000	MGI_GCA4078545.1	0.23011	0.76989
MT_GWHAABF00000000	MGI_GCA4078545.1	0.295981	0.704019
A0013_SPOT01	MGI_GCA4078545.1	0.295981	0.704019
A0036_CN25	MGI_GCA4078545.1	0.295981	0.704019
A0006_ST1	MGI_GCA4078545.1	0.295981	0.704019
A0015_AR1	MGI_GCA4078545.1	0.263022	0.736978
A0007_AR2	MGI_GCA4078545.1	0.295981	0.704019
P59513	MGI_GCA4078545.1	0.295981	0.704019
A0046_SAT1	MGI_GCA4078545.1	0.295981	0.704019
A0060	MGI_GCA4078545.1	1	Low
A0058_MY3	MGI_GCA4078545.1	1	Low
A0054_Ga92	MGI_GCA4078545.1	1	Low
P59511	MGI_GCA4078545.1	0.295981	0.704019
MGI_GCA4078545.1	MGI_GCA4078545.1	0	1
MT_GWHAABI00000000	MGI_GCA4078545.1	0.263022	0.736978
45_HL72	MGI_GCA4078545.1	1	Low
P59516	MGI_GCA4078545.1	1	Low
MT_GWHAABA00000000	MGI_GCA4078545.1	0.23011	0.76989
MT_GWHAAAX00000000	MGI_GCA4078545.1	1	Low
A0047_AQ6f	MGI_GCA4078545.1	0.295981	0.704019
A0017_HMK28	MGI_GCA4078545.1	0.243761	0.756239
MGI_GCA_006740685.1	MGI_GCA4078545.1	0.295981	0.704019
P59511	MGI_GCA4078545.1	0.295981	0.704019
MT_GWHAAAV00000000	MGI_GCA4078545.1	1	Low
A0009_HCE1	MGI_GCA4078545.1	0.295981	0.704019
A0049_MY2	MGI_GCA4078545.1	1	Low
A0005_BD31	MGI_GCA4078545.1	0.295981	0.704019
A0034	MGI_GCA4078545.1	0.23011	0.76989
A0050_Nd2	MGI_GCA4078545.1	1	Low
A0052_CS	MGI_GCA4078545.1	0.295981	0.704019
A0057_G61	MGI_GCA4078545.1	1	Low
A0004_NM25	MGI_GCA4078545.1	0.295981	0.704019
MT_GWHAAAW00000000	MGI_GCA4078545.1	1	Low
A0048_DW1	MGI_GCA4078545.1	0.263022	0.736978
A0043_O23	MGI_GCA4078545.1	1	Low
MT_GWHAABE00000000	MGI_GCA4078545.1	0.23011	0.76989
A0053_SbT1	MGI_GCA4078545.1	0.295981	0.704019
MGI_GCA8128925.1	MGI_GCA4078545.1	0.23011	0.76989
A0061_3F	MGI_GCA4078545.1	1	Low
A0027_SFB1	MGI_GCA4078545.1	1	Low
MT_GWHAABD00000000	MGI_GCA4078545.1	1	Low
A0030_ST3	MGI_GCA4078545.1	0.295981	0.704019
P59518	MGI_GCA4078545.1	0.263022	0.736978
P59514	MGI_GCA4078545.1	1	Low
A0003_HMK29	MGI_GCA4078545.1	0.263022	0.736978
A0001_PS0	MGI_GCA4078545.1	0.23011	0.76989
A0029_AC2	MGI_GCA4078545.1	0.263022	0.736978
A0045_N4	MGI_GCA4078545.1	0.295981	0.704019
MT_GWHAABK00000000	MGI_GCA4078545.1	0.295981	0.704019
P59515	MGI_GCA4078545.1	0.295981	0.704019
A0044	MGI_GCA4078545.1	0.295981	0.704019
A0056_EN76	MGI_GCA4078545.1	1	Low
A0031_ST2	MGI_GCA4078545.1	0.263022	0.736978
MT_GWHAAAU00000000	MGI_GCA4078545.1	0.263022	0.736978
A0028_MY1	MGI_GCA4078545.1	0.295981	0.704019
A0032_HMK20	MGI_GCA4078545.1	0	1
A0055_SR1	MGI_GCA4078545.1	1	Low
A0016_D3C	MGI_GCA4078545.1	0.243761	0.756239
P59519	MGI_GCA4078545.1	0.295981	0.704019
A0035_U25	MGI_GCA4078545.1	0.295981	0.704019
A0063_US01	MGI_GCA4078545.1	1	Low
A0033_A	MGI_GCA4078545.1	1	Low
MT_GWHAABJ00000000	MGI_GCA4078545.1	1	Low
MGI_GCA_001541925.1	MGI_GCA4078545.1	0.263022	0.736978
A0014_SJ	MGI_GCA4078545.1	0.263022	0.736978
MT_GWHAABC00000000	MGI_GCA4078545.1	0.23011	0.76989
A0059	MGI_GCA4078545.1	1	Low
A0019_YT1	MGI_GCA4078545.1	0.23011	0.76989
A0012	MGI_GCA4078545.1	0.263022	0.736978
A0008_HCA1	MGI_GCA4078545.1	0.263022	0.736978
A0042	MGI_GCA4078545.1	1	Low
A0018_SCM1	MGI_GCA4078545.1	0.295981	0.704019
MGI_GCA4078525.1	MGI_GCA4078545.1	0.263022	0.736978
T3L19_GWHAABL00000000	MGI_GCA4078545.1	0.23011	0.76989
A0002_NF5	MGI_GCA4078545.1	0.295981	0.704019
MT_GWHAABH00000000	MGI_GCA4078545.1	0.23011	0.76989
A0026_BG20	MGI_GCA4078545.1	1	Low
A0051_Nd1	MGI_GCA4078545.1	0.263022	0.736978
MT_GWHAABB00000000	MGI_GCA4078545.1	0.23011	0.76989
A0062_SCU2	MGI_GCA4078545.1	1	Low
MT_GWHAAAZ00000000	MGI_GCA4078545.1	1	Low
MT_GWHAABG00000000	MGI_GCA4078545.1	1	Low
MT_GWHAAAY00000000	MT_GWHAABI00000000	0.00544411	0.994556
MT_GWHAABF00000000	MT_GWHAABI00000000	0.263022	0.736978
A0013_SPOT01	MT_GWHAABI00000000	0.210897	0.789103
A0036_CN25	MT_GWHAABI00000000	0.295981	0.704019
A0006_ST1	MT_GWHAABI00000000	0.210897	0.789103
A0015_AR1	MT_GWHAABI00000000	0.197292	0.802708
A0007_AR2	MT_GWHAABI00000000	0.197292	0.802708
P59513	MT_GWHAABI00000000	0.263022	0.736978
A0046_SAT1	MT_GWHAABI00000000	1	Low
A0060	MT_GWHAABI00000000	1	Low
A0058_MY3	MT_GWHAABI00000000	1	Low
A0054_Ga92	MT_GWHAABI00000000	1	Low
P59511	MT_GWHAABI00000000	0.295981	0.704019
MGI_GCA4078545.1	MT_GWHAABI00000000	0.263022	0.736978
MT_GWHAABI00000000	MT_GWHAABI00000000	0	1
45_HL72	MT_GWHAABI00000000	1	Low
P59516	MT_GWHAABI00000000	0.263022	0.736978
MT_GWHAABA00000000	MT_GWHAABI00000000	0.00673354	0.993266
MT_GWHAAAX00000000	MT_GWHAABI00000000	1	Low
A0047_AQ6f	MT_GWHAABI00000000	0.295981	0.704019
A0017_HMK28	MT_GWHAABI00000000	0.243761	0.756239
MGI_GCA_006740685.1	MT_GWHAABI00000000	0.191731	0.808269
P59511	MT_GWHAABI00000000	0.197292	0.802708
MT_GWHAAAV00000000	MT_GWHAABI00000000	0.197292	0.802708
A0009_HCE1	MT_GWHAABI00000000	0.178173	0.821827
A0049_MY2	MT_GWHAABI00000000	1	Low
A0005_BD31	MT_GWHAABI00000000	0.178173	0.821827
A0034	MT_GWHAABI00000000	0.295981	0.704019
A0050_Nd2	MT_GWHAABI00000000	1	Low
A0052_CS	MT_GWHAABI00000000	0.295981	0.704019
A0057_G61	MT_GWHAABI00000000	1	Low
A0004_NM25	MT_GWHAABI00000000	0.191731	0.808269
MT_GWHAAAW00000000	MT_GWHAABI00000000	1	Low
A0048_DW1	MT_GWHAABI00000000	1	Low
A0043_O23	MT_GWHAABI00000000	1	Low
MT_GWHAABE00000000	MT_GWHAABI00000000	0.00531352	0.994687
A0053_SbT1	MT_GWHAABI00000000	0.295981	0.704019
MGI_GCA8128925.1	MT_GWHAABI00000000	0.295981	0.704019
A0061_3F	MT_GWHAABI00000000	1	Low
A0027_SFB1	MT_GWHAABI00000000	0.210897	0.789103
MT_GWHAABD00000000	MT_GWHAABI00000000	0.295981	0.704019
A0030_ST3	MT_GWHAABI00000000	0.263022	0.736978
P59518	MT_GWHAABI00000000	0.263022	0.736978
P59514	MT_GWHAABI00000000	0.219531	0.780469
A0003_HMK29	MT_GWHAABI00000000	0.210897	0.789103
A0001_PS0	MT_GWHAABI00000000	0.182269	0.817731
A0029_AC2	MT_GWHAABI00000000	0.203604	0.796396
A0045_N4	MT_GWHAABI00000000	1	Low
MT_GWHAABK00000000	MT_GWHAABI00000000	0.295981	0.704019
P59515	MT_GWHAABI00000000	0.263022	0.736978
A0044	MT_GWHAABI00000000	0.295981	0.704019
A0056_EN76	MT_GWHAABI00000000	1	Low
A0031_ST2	MT_GWHAABI00000000	0.295981	0.704019
MT_GWHAAAU00000000	MT_GWHAABI00000000	0.0229306	0.977069
A0028_MY1	MT_GWHAABI00000000	0.203604	0.796396
A0032_HMK20	MT_GWHAABI00000000	0.263022	0.736978
A0055_SR1	MT_GWHAABI00000000	1	Low
A0016_D3C	MT_GWHAABI00000000	0.243761	0.756239
P59519	MT_GWHAABI00000000	0.197292	0.802708
A0035_U25	MT_GWHAABI00000000	0.295981	0.704019
A0063_US01	MT_GWHAABI00000000	1	Low
A0033_A	MT_GWHAABI00000000	1	Low
MT_GWHAABJ00000000	MT_GWHAABI00000000	0.295981	0.704019
MGI_GCA_001541925.1	MT_GWHAABI00000000	0.174408	0.825592
A0014_SJ	MT_GWHAABI00000000	0.197292	0.802708
MT_GWHAABC00000000	MT_GWHAABI00000000	0.00701678	0.992983
A0059	MT_GWHAABI00000000	1	Low
A0019_YT1	MT_GWHAABI00000000	0.0111761	0.988824
A0012	MT_GWHAABI00000000	0.174408	0.825592
A0008_HCA1	MT_GWHAABI00000000	0.170926	0.829074
A0042	MT_GWHAABI00000000	1	Low
A0018_SCM1	MT_GWHAABI00000000	0.219531	0.780469
MGI_GCA4078525.1	MT_GWHAABI00000000	0.210897	0.789103
T3L19_GWHAABL00000000	MT_GWHAABI00000000	0.0037263	0.996274
A0002_NF5	MT_GWHAABI00000000	0.191731	0.808269
MT_GWHAABH00000000	MT_GWHAABI00000000	0.00680393	0.993196
A0026_BG20	MT_GWHAABI00000000	0.23011	0.76989
A0051_Nd1	MT_GWHAABI00000000	1	Low
MT_GWHAABB00000000	MT_GWHAABI00000000	0.00366688	0.996333
A0062_SCU2	MT_GWHAABI00000000	1	Low
MT_GWHAAAZ00000000	MT_GWHAABI00000000	1	Low
MT_GWHAABG00000000	MT_GWHAABI00000000	1	Low
MT_GWHAAAY00000000	45_HL72	1	Low
MT_GWHAABF00000000	45_HL72	1	Low
A0013_SPOT01	45_HL72	1	Low
A0036_CN25	45_HL72	1	Low
A0006_ST1	45_HL72	1	Low
A0015_AR1	45_HL72	1	Low
A0007_AR2	45_HL72	1	Low
P59513	45_HL72	1	Low
A0046_SAT1	45_HL72	1	Low
A0060	45_HL72	1	Low
A0058_MY3	45_HL72	1	Low
A0054_Ga92	45_HL72	1	Low
P59511	45_HL72	1	Low
MGI_GCA4078545.1	45_HL72	1	Low
MT_GWHAABI00000000	45_HL72	1	Low
45_HL72	45_HL72	0	1
P59516	45_HL72	1	Low
MT_GWHAABA00000000	45_HL72	1	Low
MT_GWHAAAX00000000	45_HL72	1	Low
A0047_AQ6f	45_HL72	1	Low
A0017_HMK28	45_HL72	1	Low
MGI_GCA_006740685.1	45_HL72	1	Low
P59511	45_HL72	1	Low
MT_GWHAAAV00000000	45_HL72	1	Low
A0009_HCE1	45_HL72	1	Low
A0049_MY2	45_HL72	1	Low
A0005_BD31	45_HL72	1	Low
A0034	45_HL72	1	Low
A0050_Nd2	45_HL72	1	Low
A0052_CS	45_HL72	1	Low
A0057_G61	45_HL72	1	Low
A0004_NM25	45_HL72	1	Low
MT_GWHAAAW00000000	45_HL72	1	Low
A0048_DW1	45_HL72	1	Low
A0043_O23	45_HL72	1	Low
MT_GWHAABE00000000	45_HL72	1	Low
A0053_SbT1	45_HL72	1	Low
MGI_GCA8128925.1	45_HL72	1	Low
A0061_3F	45_HL72	0.219531	0.780469
A0027_SFB1	45_HL72	1	Low
MT_GWHAABD00000000	45_HL72	1	Low
A0030_ST3	45_HL72	1	Low
P59518	45_HL72	1	Low
P59514	45_HL72	1	Low
A0003_HMK29	45_HL72	1	Low
A0001_PS0	45_HL72	1	Low
A0029_AC2	45_HL72	0.295981	0.704019
A0045_N4	45_HL72	1	Low
MT_GWHAABK00000000	45_HL72	1	Low
P59515	45_HL72	1	Low
A0044	45_HL72	1	Low
A0056_EN76	45_HL72	1	Low
A0031_ST2	45_HL72	1	Low
MT_GWHAAAU00000000	45_HL72	1	Low
A0028_MY1	45_HL72	0.295981	0.704019
A0032_HMK20	45_HL72	1	Low
A0055_SR1	45_HL72	1	Low
A0016_D3C	45_HL72	1	Low
P59519	45_HL72	1	Low
A0035_U25	45_HL72	1	Low
A0063_US01	45_HL72	1	Low
A0033_A	45_HL72	1	Low
MT_GWHAABJ00000000	45_HL72	1	Low
MGI_GCA_001541925.1	45_HL72	1	Low
A0014_SJ	45_HL72	1	Low
MT_GWHAABC00000000	45_HL72	1	Low
A0059	45_HL72	1	Low
A0019_YT1	45_HL72	1	Low
A0012	45_HL72	1	Low
A0008_HCA1	45_HL72	1	Low
A0042	45_HL72	1	Low
A0018_SCM1	45_HL72	1	Low
MGI_GCA4078525.1	45_HL72	1	Low
T3L19_GWHAABL00000000	45_HL72	1	Low
A0002_NF5	45_HL72	1	Low
MT_GWHAABH00000000	45_HL72	1	Low
A0026_BG20	45_HL72	1	Low
A0051_Nd1	45_HL72	1	Low
MT_GWHAABB00000000	45_HL72	1	Low
A0062_SCU2	45_HL72	0.219531	0.780469
MT_GWHAAAZ00000000	45_HL72	1	Low
MT_GWHAABG00000000	45_HL72	1	Low
MT_GWHAAAY00000000	P59516-scaffolds	0.263022	0.736978
MT_GWHAABF00000000	P59516-scaffolds	0.263022	0.736978
A0013_SPOT01	P59516-scaffolds	0.23011	0.76989
A0036_CN25	P59516-scaffolds	0.159146	0.840854
A0006_ST1	P59516-scaffolds	1	Low
A0015_AR1	P59516-scaffolds	0.295981	0.704019
A0007_AR2	P59516-scaffolds	1	Low
P59513	P59516-scaffolds	0.263022	0.736978
A0046_SAT1	P59516-scaffolds	1	Low
A0060	P59516-scaffolds	1	Low
A0058_MY3	P59516-scaffolds	1	Low
A0054_Ga92	P59516-scaffolds	1	Low
P59511	P59516-scaffolds	0.101551	0.898449
MGI_GCA4078545.1	P59516-scaffolds	1	Low
MT_GWHAABI00000000	P59516-scaffolds	0.263022	0.736978
45_HL72	P59516-scaffolds	1	Low
P59516	P59516-scaffolds	0	1
MT_GWHAABA00000000	P59516-scaffolds	0.243761	0.756239
MT_GWHAAAX00000000	P59516-scaffolds	0.295981	0.704019
A0047_AQ6f	P59516-scaffolds	1	Low
A0017_HMK28	P59516-scaffolds	0.263022	0.736978
MGI_GCA_006740685.1	P59516-scaffolds	0.295981	0.704019
P59511	P59516-scaffolds	0.167688	0.832312
MT_GWHAAAV00000000	P59516-scaffolds	0.263022	0.736978
A0009_HCE1	P59516-scaffolds	1	Low
A0049_MY2	P59516-scaffolds	1	Low
A0005_BD31	P59516-scaffolds	0.263022	0.736978
A0034	P59516-scaffolds	0.170926	0.829074
A0050_Nd2	P59516-scaffolds	0.295981	0.704019
A0052_CS	P59516-scaffolds	0.295981	0.704019
A0057_G61	P59516-scaffolds	1	Low
A0004_NM25	P59516-scaffolds	0.263022	0.736978
MT_GWHAAAW00000000	P59516-scaffolds	0.295981	0.704019
A0048_DW1	P59516-scaffolds	1	Low
A0043_O23	P59516-scaffolds	0.295981	0.704019
MT_GWHAABE00000000	P59516-scaffolds	0.263022	0.736978
A0053_SbT1	P59516-scaffolds	1	Low
MGI_GCA8128925.1	P59516-scaffolds	1	Low
A0061_3F	P59516-scaffolds	1	Low
A0027_SFB1	P59516-scaffolds	0.295981	0.704019
MT_GWHAABD00000000	P59516-scaffolds	1	Low
A0030_ST3	P59516-scaffolds	0.295981	0.704019
P59518	P59516-scaffolds	0.080322	0.919678
P59514	P59516-scaffolds	0.219531	0.780469
A0003_HMK29	P59516-scaffolds	0.295981	0.704019
A0001_PS0	P59516-scaffolds	1	Low
A0029_AC2	P59516-scaffolds	0.295981	0.704019
A0045_N4	P59516-scaffolds	1	Low
MT_GWHAABK00000000	P59516-scaffolds	1	Low
P59515	P59516-scaffolds	0.243761	0.756239
A0044	P59516-scaffolds	0.243761	0.756239
A0056_EN76	P59516-scaffolds	1	Low
A0031_ST2	P59516-scaffolds	0.295981	0.704019
MT_GWHAAAU00000000	P59516-scaffolds	1	Low
A0028_MY1	P59516-scaffolds	0.263022	0.736978
A0032_HMK20	P59516-scaffolds	1	Low
A0055_SR1	P59516-scaffolds	1	Low
A0016_D3C	P59516-scaffolds	0.295981	0.704019
P59519	P59516-scaffolds	0.149777	0.850223
A0035_U25	P59516-scaffolds	0.159146	0.840854
A0063_US01	P59516-scaffolds	1	Low
A0033_A	P59516-scaffolds	1	Low
MT_GWHAABJ00000000	P59516-scaffolds	1	Low
MGI_GCA_001541925.1	P59516-scaffolds	0.23011	0.76989
A0014_SJ	P59516-scaffolds	0.295981	0.704019
MT_GWHAABC00000000	P59516-scaffolds	0.243761	0.756239
A0059	P59516-scaffolds	1	Low
A0019_YT1	P59516-scaffolds	0.243761	0.756239
A0012	P59516-scaffolds	0.23011	0.76989
A0008_HCA1	P59516-scaffolds	0.295981	0.704019
A0042	P59516-scaffolds	0.295981	0.704019
A0018_SCM1	P59516-scaffolds	0.263022	0.736978
MGI_GCA4078525.1	P59516-scaffolds	0.295981	0.704019
T3L19_GWHAABL00000000	P59516-scaffolds	0.263022	0.736978
A0002_NF5	P59516-scaffolds	0.295981	0.704019
MT_GWHAABH00000000	P59516-scaffolds	0.263022	0.736978
A0026_BG20	P59516-scaffolds	0.295981	0.704019
A0051_Nd1	P59516-scaffolds	1	Low
MT_GWHAABB00000000	P59516-scaffolds	0.263022	0.736978
A0062_SCU2	P59516-scaffolds	1	Low
MT_GWHAAAZ00000000	P59516-scaffolds	1	Low
MT_GWHAABG00000000	P59516-scaffolds	1	Low
MT_GWHAAAY00000000	MT_GWHAABA00000000	0.00770682	0.992293
MT_GWHAABF00000000	MT_GWHAABA00000000	0.295981	0.704019
A0013_SPOT01	MT_GWHAABA00000000	0.210897	0.789103
A0036_CN25	MT_GWHAABA00000000	0.263022	0.736978
A0006_ST1	MT_GWHAABA00000000	0.203604	0.796396
A0015_AR1	MT_GWHAABA00000000	0.197292	0.802708
A0007_AR2	MT_GWHAABA00000000	0.197292	0.802708
P59513	MT_GWHAABA00000000	0.263022	0.736978
A0046_SAT1	MT_GWHAABA00000000	1	Low
A0060	MT_GWHAABA00000000	1	Low
A0058_MY3	MT_GWHAABA00000000	1	Low
A0054_Ga92	MT_GWHAABA00000000	1	Low
P59511	MT_GWHAABA00000000	0.295981	0.704019
MGI_GCA4078545.1	MT_GWHAABA00000000	0.23011	0.76989
MT_GWHAABI00000000	MT_GWHAABA00000000	0.00673354	0.993266
45_HL72	MT_GWHAABA00000000	1	Low
P59516	MT_GWHAABA00000000	0.243761	0.756239
MT_GWHAABA00000000	MT_GWHAABA00000000	0	1
MT_GWHAAAX00000000	MT_GWHAABA00000000	1	Low
A0047_AQ6f	MT_GWHAABA00000000	0.295981	0.704019
A0017_HMK28	MT_GWHAABA00000000	0.23011	0.76989
MGI_GCA_006740685.1	MT_GWHAABA00000000	0.191731	0.808269
P59511	MT_GWHAABA00000000	0.197292	0.802708
MT_GWHAAAV00000000	MT_GWHAABA00000000	0.210897	0.789103
A0009_HCE1	MT_GWHAABA00000000	0.186761	0.813239
A0049_MY2	MT_GWHAABA00000000	1	Low
A0005_BD31	MT_GWHAABA00000000	0.178173	0.821827
A0034	MT_GWHAABA00000000	0.295981	0.704019
A0050_Nd2	MT_GWHAABA00000000	1	Low
A0052_CS	MT_GWHAABA00000000	0.263022	0.736978
A0057_G61	MT_GWHAABA00000000	1	Low
A0004_NM25	MT_GWHAABA00000000	0.191731	0.808269
MT_GWHAAAW00000000	MT_GWHAABA00000000	1	Low
A0048_DW1	MT_GWHAABA00000000	1	Low
A0043_O23	MT_GWHAABA00000000	1	Low
MT_GWHAABE00000000	MT_GWHAABA00000000	0.00730425	0.992696
A0053_SbT1	MT_GWHAABA00000000	0.295981	0.704019
MGI_GCA8128925.1	MT_GWHAABA00000000	0.263022	0.736978
A0061_3F	MT_GWHAABA00000000	1	Low
A0027_SFB1	MT_GWHAABA00000000	0.23011	0.76989
MT_GWHAABD00000000	MT_GWHAABA00000000	0.295981	0.704019
A0030_ST3	MT_GWHAABA00000000	0.263022	0.736978
P59518	MT_GWHAABA00000000	1	Low
P59514	MT_GWHAABA00000000	0.219531	0.780469
A0003_HMK29	MT_GWHAABA00000000	0.203604	0.796396
A0001_PS0	MT_GWHAABA00000000	0.174408	0.825592
A0029_AC2	MT_GWHAABA00000000	0.203604	0.796396
A0045_N4	MT_GWHAABA00000000	1	Low
MT_GWHAABK00000000	MT_GWHAABA00000000	1	Low
P59515	MT_GWHAABA00000000	0.263022	0.736978
A0044	MT_GWHAABA00000000	0.295981	0.704019
A0056_EN76	MT_GWHAABA00000000	1	Low
A0031_ST2	MT_GWHAABA00000000	0.295981	0.704019
MT_GWHAAAU00000000	MT_GWHAABA00000000	0.0269047	0.973095
A0028_MY1	MT_GWHAABA00000000	0.203604	0.796396
A0032_HMK20	MT_GWHAABA00000000	0.23011	0.76989
A0055_SR1	MT_GWHAABA00000000	1	Low
A0016_D3C	MT_GWHAABA00000000	0.23011	0.76989
P59519	MT_GWHAABA00000000	0.203604	0.796396
A0035_U25	MT_GWHAABA00000000	0.263022	0.736978
A0063_US01	MT_GWHAABA00000000	1	Low
A0033_A	MT_GWHAABA00000000	1	Low
MT_GWHAABJ00000000	MT_GWHAABA00000000	0.295981	0.704019
MGI_GCA_001541925.1	MT_GWHAABA00000000	0.182269	0.817731
A0014_SJ	MT_GWHAABA00000000	0.197292	0.802708
MT_GWHAABC00000000	MT_GWHAABA00000000	0.00997913	0.990021
A0059	MT_GWHAABA00000000	1	Low
A0019_YT1	MT_GWHAABA00000000	0.0136496	0.98635
A0012	MT_GWHAABA00000000	0.182269	0.817731
A0008_HCA1	MT_GWHAABA00000000	0.170926	0.829074
A0042	MT_GWHAABA00000000	1	Low
A0018_SCM1	MT_GWHAABA00000000	0.219531	0.780469
MGI_GCA4078525.1	MT_GWHAABA00000000	0.203604	0.796396
T3L19_GWHAABL00000000	MT_GWHAABA00000000	0.0059424	0.994058
A0002_NF5	MT_GWHAABA00000000	0.191731	0.808269
MT_GWHAABH00000000	MT_GWHAABA00000000	0.00884938	0.991151
A0026_BG20	MT_GWHAABA00000000	0.243761	0.756239
A0051_Nd1	MT_GWHAABA00000000	1	Low
MT_GWHAABB00000000	MT_GWHAABA00000000	0.006248	0.993752
A0062_SCU2	MT_GWHAABA00000000	1	Low
MT_GWHAAAZ00000000	MT_GWHAABA00000000	1	Low
MT_GWHAABG00000000	MT_GWHAABA00000000	0.263022	0.736978
MT_GWHAAAY00000000	MT_GWHAAAX00000000	1	Low
MT_GWHAABF00000000	MT_GWHAAAX00000000	0.130979	0.869021
A0013_SPOT01	MT_GWHAAAX00000000	1	Low
A0036_CN25	MT_GWHAAAX00000000	0.295981	0.704019
A0006_ST1	MT_GWHAAAX00000000	1	Low
A0015_AR1	MT_GWHAAAX00000000	1	Low
A0007_AR2	MT_GWHAAAX00000000	0.295981	0.704019
P59513	MT_GWHAAAX00000000	0.263022	0.736978
A0046_SAT1	MT_GWHAAAX00000000	1	Low
A0060	MT_GWHAAAX00000000	1	Low
A0058_MY3	MT_GWHAAAX00000000	1	Low
A0054_Ga92	MT_GWHAAAX00000000	1	Low
P59511	MT_GWHAAAX00000000	0.295981	0.704019
MGI_GCA4078545.1	MT_GWHAAAX00000000	1	Low
MT_GWHAABI00000000	MT_GWHAAAX00000000	1	Low
45_HL72	MT_GWHAAAX00000000	1	Low
P59516	MT_GWHAAAX00000000	0.295981	0.704019
MT_GWHAABA00000000	MT_GWHAAAX00000000	1	Low
MT_GWHAAAX00000000	MT_GWHAAAX00000000	0	1
A0047_AQ6f	MT_GWHAAAX00000000	1	Low
A0017_HMK28	MT_GWHAAAX00000000	1	Low
MGI_GCA_006740685.1	MT_GWHAAAX00000000	1	Low
P59511	MT_GWHAAAX00000000	1	Low
MT_GWHAAAV00000000	MT_GWHAAAX00000000	0.138572	0.861428
A0009_HCE1	MT_GWHAAAX00000000	1	Low
A0049_MY2	MT_GWHAAAX00000000	1	Low
A0005_BD31	MT_GWHAAAX00000000	1	Low
A0034	MT_GWHAAAX00000000	0.263022	0.736978
A0050_Nd2	MT_GWHAAAX00000000	1	Low
A0052_CS	MT_GWHAAAX00000000	1	Low
A0057_G61	MT_GWHAAAX00000000	1	Low
A0004_NM25	MT_GWHAAAX00000000	1	Low
MT_GWHAAAW00000000	MT_GWHAAAX00000000	0.117785	0.882215
A0048_DW1	MT_GWHAAAX00000000	1	Low
A0043_O23	MT_GWHAAAX00000000	0.109331	0.890669
MT_GWHAABE00000000	MT_GWHAAAX00000000	1	Low
A0053_SbT1	MT_GWHAAAX00000000	0.295981	0.704019
MGI_GCA8128925.1	MT_GWHAAAX00000000	1	Low
A0061_3F	MT_GWHAAAX00000000	1	Low
A0027_SFB1	MT_GWHAAAX00000000	0.295981	0.704019
MT_GWHAABD00000000	MT_GWHAAAX00000000	0.142009	0.857991
A0030_ST3	MT_GWHAAAX00000000	1	Low
P59518	MT_GWHAAAX00000000	0.295981	0.704019
P59514	MT_GWHAAAX00000000	1	Low
A0003_HMK29	MT_GWHAAAX00000000	1	Low
A0001_PS0	MT_GWHAAAX00000000	1	Low
A0029_AC2	MT_GWHAAAX00000000	1	Low
A0045_N4	MT_GWHAAAX00000000	1	Low
MT_GWHAABK00000000	MT_GWHAAAX00000000	0.140258	0.859742
P59515	MT_GWHAAAX00000000	0.263022	0.736978
A0044	MT_GWHAAAX00000000	0.263022	0.736978
A0056_EN76	MT_GWHAAAX00000000	1	Low
A0031_ST2	MT_GWHAAAX00000000	1	Low
MT_GWHAAAU00000000	MT_GWHAAAX00000000	1	Low
A0028_MY1	MT_GWHAAAX00000000	1	Low
A0032_HMK20	MT_GWHAAAX00000000	1	Low
A0055_SR1	MT_GWHAAAX00000000	1	Low
A0016_D3C	MT_GWHAAAX00000000	1	Low
P59519	MT_GWHAAAX00000000	1	Low
A0035_U25	MT_GWHAAAX00000000	0.295981	0.704019
A0063_US01	MT_GWHAAAX00000000	1	Low
A0033_A	MT_GWHAAAX00000000	1	Low
MT_GWHAABJ00000000	MT_GWHAAAX00000000	0.210897	0.789103
MGI_GCA_001541925.1	MT_GWHAAAX00000000	1	Low
A0014_SJ	MT_GWHAAAX00000000	1	Low
MT_GWHAABC00000000	MT_GWHAAAX00000000	1	Low
A0059	MT_GWHAAAX00000000	1	Low
A0019_YT1	MT_GWHAAAX00000000	0.23011	0.76989
A0012	MT_GWHAAAX00000000	1	Low
A0008_HCA1	MT_GWHAAAX00000000	1	Low
A0042	MT_GWHAAAX00000000	0.107658	0.892342
A0018_SCM1	MT_GWHAAAX00000000	1	Low
MGI_GCA4078525.1	MT_GWHAAAX00000000	1	Low
T3L19_GWHAABL00000000	MT_GWHAAAX00000000	1	Low
A0002_NF5	MT_GWHAAAX00000000	1	Low
MT_GWHAABH00000000	MT_GWHAAAX00000000	1	Low
A0026_BG20	MT_GWHAAAX00000000	0.295981	0.704019
A0051_Nd1	MT_GWHAAAX00000000	1	Low
MT_GWHAABB00000000	MT_GWHAAAX00000000	1	Low
A0062_SCU2	MT_GWHAAAX00000000	1	Low
MT_GWHAAAZ00000000	MT_GWHAAAX00000000	0.145727	0.854273
MT_GWHAABG00000000	MT_GWHAAAX00000000	0.13538	0.86462
MT_GWHAAAY00000000	A0047_AQ6f	0.295981	0.704019
MT_GWHAABF00000000	A0047_AQ6f	1	Low
A0013_SPOT01	A0047_AQ6f	0.295981	0.704019
A0036_CN25	A0047_AQ6f	1	Low
A0006_ST1	A0047_AQ6f	0.263022	0.736978
A0015_AR1	A0047_AQ6f	0.295981	0.704019
A0007_AR2	A0047_AQ6f	1	Low
P59513	A0047_AQ6f	1	Low
A0046_SAT1	A0047_AQ6f	0.178173	0.821827
A0060	A0047_AQ6f	1	Low
A0058_MY3	A0047_AQ6f	1	Low
A0054_Ga92	A0047_AQ6f	1	Low
P59511	A0047_AQ6f	0.295981	0.704019
MGI_GCA4078545.1	A0047_AQ6f	0.295981	0.704019
MT_GWHAABI00000000	A0047_AQ6f	0.295981	0.704019
45_HL72	A0047_AQ6f	1	Low
P59516	A0047_AQ6f	1	Low
MT_GWHAABA00000000	A0047_AQ6f	0.295981	0.704019
MT_GWHAAAX00000000	A0047_AQ6f	1	Low
A0047_AQ6f	A0047_AQ6f	0	1
A0017_HMK28	A0047_AQ6f	0.295981	0.704019
MGI_GCA_006740685.1	A0047_AQ6f	0.295981	0.704019
P59511	A0047_AQ6f	0.295981	0.704019
MT_GWHAAAV00000000	A0047_AQ6f	1	Low
A0009_HCE1	A0047_AQ6f	1	Low
A0049_MY2	A0047_AQ6f	0.219531	0.780469
A0005_BD31	A0047_AQ6f	1	Low
A0034	A0047_AQ6f	1	Low
A0050_Nd2	A0047_AQ6f	0.295981	0.704019
A0052_CS	A0047_AQ6f	1	Low
A0057_G61	A0047_AQ6f	1	Low
A0004_NM25	A0047_AQ6f	1	Low
MT_GWHAAAW00000000	A0047_AQ6f	1	Low
A0048_DW1	A0047_AQ6f	0.23011	0.76989
A0043_O23	A0047_AQ6f	1	Low
MT_GWHAABE00000000	A0047_AQ6f	0.295981	0.704019
A0053_SbT1	A0047_AQ6f	0.263022	0.736978
MGI_GCA8128925.1	A0047_AQ6f	0.263022	0.736978
A0061_3F	A0047_AQ6f	1	Low
A0027_SFB1	A0047_AQ6f	0.295981	0.704019
MT_GWHAABD00000000	A0047_AQ6f	1	Low
A0030_ST3	A0047_AQ6f	0.295981	0.704019
P59518	A0047_AQ6f	1	Low
P59514	A0047_AQ6f	1	Low
A0003_HMK29	A0047_AQ6f	1	Low
A0001_PS0	A0047_AQ6f	0.295981	0.704019
A0029_AC2	A0047_AQ6f	1	Low
A0045_N4	A0047_AQ6f	0.219531	0.780469
MT_GWHAABK00000000	A0047_AQ6f	1	Low
P59515	A0047_AQ6f	1	Low
A0044	A0047_AQ6f	1	Low
A0056_EN76	A0047_AQ6f	1	Low
A0031_ST2	A0047_AQ6f	0.295981	0.704019
MT_GWHAAAU00000000	A0047_AQ6f	0.295981	0.704019
A0028_MY1	A0047_AQ6f	1	Low
A0032_HMK20	A0047_AQ6f	0.295981	0.704019
A0055_SR1	A0047_AQ6f	1	Low
A0016_D3C	A0047_AQ6f	0.295981	0.704019
P59519	A0047_AQ6f	0.295981	0.704019
A0035_U25	A0047_AQ6f	1	Low
A0063_US01	A0047_AQ6f	1	Low
A0033_A	A0047_AQ6f	0.295981	0.704019
MT_GWHAABJ00000000	A0047_AQ6f	1	Low
MGI_GCA_001541925.1	A0047_AQ6f	1	Low
A0014_SJ	A0047_AQ6f	0.295981	0.704019
MT_GWHAABC00000000	A0047_AQ6f	0.295981	0.704019
A0059	A0047_AQ6f	1	Low
A0019_YT1	A0047_AQ6f	0.295981	0.704019
A0012	A0047_AQ6f	1	Low
A0008_HCA1	A0047_AQ6f	0.295981	0.704019
A0042	A0047_AQ6f	1	Low
A0018_SCM1	A0047_AQ6f	0.295981	0.704019
MGI_GCA4078525.1	A0047_AQ6f	1	Low
T3L19_GWHAABL00000000	A0047_AQ6f	0.295981	0.704019
A0002_NF5	A0047_AQ6f	1	Low
MT_GWHAABH00000000	A0047_AQ6f	0.295981	0.704019
A0026_BG20	A0047_AQ6f	0.295981	0.704019
A0051_Nd1	A0047_AQ6f	1	Low
MT_GWHAABB00000000	A0047_AQ6f	0.295981	0.704019
A0062_SCU2	A0047_AQ6f	1	Low
MT_GWHAAAZ00000000	A0047_AQ6f	1	Low
MT_GWHAABG00000000	A0047_AQ6f	1	Low
MT_GWHAAAY00000000	A0017_HMK28	0.219531	0.780469
MT_GWHAABF00000000	A0017_HMK28	1	Low
A0013_SPOT01	A0017_HMK28	0.210897	0.789103
A0036_CN25	A0017_HMK28	0.295981	0.704019
A0006_ST1	A0017_HMK28	0.23011	0.76989
A0015_AR1	A0017_HMK28	0.117785	0.882215
A0007_AR2	A0017_HMK28	0.178173	0.821827
P59513	A0017_HMK28	0.295981	0.704019
A0046_SAT1	A0017_HMK28	0.295981	0.704019
A0060	A0017_HMK28	1	Low
A0058_MY3	A0017_HMK28	1	Low
A0054_Ga92	A0017_HMK28	1	Low
P59511	A0017_HMK28	0.243761	0.756239
MGI_GCA4078545.1	A0017_HMK28	0.243761	0.756239
MT_GWHAABI00000000	A0017_HMK28	0.243761	0.756239
45_HL72	A0017_HMK28	1	Low
P59516	A0017_HMK28	0.263022	0.736978
MT_GWHAABA00000000	A0017_HMK28	0.23011	0.76989
MT_GWHAAAX00000000	A0017_HMK28	1	Low
A0047_AQ6f	A0017_HMK28	0.295981	0.704019
A0017_HMK28	A0017_HMK28	0	1
MGI_GCA_006740685.1	A0017_HMK28	0.119909	0.880091
P59511	A0017_HMK28	0.219531	0.780469
MT_GWHAAAV00000000	A0017_HMK28	0.295981	0.704019
A0009_HCE1	A0017_HMK28	0.203604	0.796396
A0049_MY2	A0017_HMK28	1	Low
A0005_BD31	A0017_HMK28	0.210897	0.789103
A0034	A0017_HMK28	0.295981	0.704019
A0050_Nd2	A0017_HMK28	1	Low
A0052_CS	A0017_HMK28	0.295981	0.704019
A0057_G61	A0017_HMK28	1	Low
A0004_NM25	A0017_HMK28	0.197292	0.802708
MT_GWHAAAW00000000	A0017_HMK28	1	Low
A0048_DW1	A0017_HMK28	0.295981	0.704019
A0043_O23	A0017_HMK28	1	Low
MT_GWHAABE00000000	A0017_HMK28	0.219531	0.780469
A0053_SbT1	A0017_HMK28	0.263022	0.736978
MGI_GCA8128925.1	A0017_HMK28	0.203604	0.796396
A0061_3F	A0017_HMK28	1	Low
A0027_SFB1	A0017_HMK28	0.263022	0.736978
MT_GWHAABD00000000	A0017_HMK28	1	Low
A0030_ST3	A0017_HMK28	0.243761	0.756239
P59518	A0017_HMK28	0.263022	0.736978
P59514	A0017_HMK28	0.263022	0.736978
A0003_HMK29	A0017_HMK28	0.182269	0.817731
A0001_PS0	A0017_HMK28	0.191731	0.808269
A0029_AC2	A0017_HMK28	0.243761	0.756239
A0045_N4	A0017_HMK28	0.263022	0.736978
MT_GWHAABK00000000	A0017_HMK28	0.295981	0.704019
P59515	A0017_HMK28	1	Low
A0044	A0017_HMK28	0.295981	0.704019
A0056_EN76	A0017_HMK28	1	Low
A0031_ST2	A0017_HMK28	0.23011	0.76989
MT_GWHAAAU00000000	A0017_HMK28	0.219531	0.780469
A0028_MY1	A0017_HMK28	0.243761	0.756239
A0032_HMK20	A0017_HMK28	0.243761	0.756239
A0055_SR1	A0017_HMK28	1	Low
A0016_D3C	A0017_HMK28	0.0103986	0.989601
P59519	A0017_HMK28	0.210897	0.789103
A0035_U25	A0017_HMK28	0.295981	0.704019
A0063_US01	A0017_HMK28	1	Low
A0033_A	A0017_HMK28	1	Low
MT_GWHAABJ00000000	A0017_HMK28	1	Low
MGI_GCA_001541925.1	A0017_HMK28	0.203604	0.796396
A0014_SJ	A0017_HMK28	0.11676	0.88324
MT_GWHAABC00000000	A0017_HMK28	0.23011	0.76989
A0059	A0017_HMK28	1	Low
A0019_YT1	A0017_HMK28	0.263022	0.736978
A0012	A0017_HMK28	0.203604	0.796396
A0008_HCA1	A0017_HMK28	0.170926	0.829074
A0042	A0017_HMK28	1	Low
A0018_SCM1	A0017_HMK28	0.133864	0.866136
MGI_GCA4078525.1	A0017_HMK28	0.182269	0.817731
T3L19_GWHAABL00000000	A0017_HMK28	0.23011	0.76989
A0002_NF5	A0017_HMK28	0.191731	0.808269
MT_GWHAABH00000000	A0017_HMK28	0.23011	0.76989
A0026_BG20	A0017_HMK28	0.295981	0.704019
A0051_Nd1	A0017_HMK28	1	Low
MT_GWHAABB00000000	A0017_HMK28	0.23011	0.76989
A0062_SCU2	A0017_HMK28	1	Low
MT_GWHAAAZ00000000	A0017_HMK28	0.295981	0.704019
MT_GWHAABG00000000	A0017_HMK28	1	Low
MT_GWHAAAY00000000	MGI_GCA_006740685.1	0.191731	0.808269
MT_GWHAABF00000000	MGI_GCA_006740685.1	1	Low
A0013_SPOT01	MGI_GCA_006740685.1	0.210897	0.789103
A0036_CN25	MGI_GCA_006740685.1	1	Low
A0006_ST1	MGI_GCA_006740685.1	0.197292	0.802708
A0015_AR1	MGI_GCA_006740685.1	0.132399	0.867601
A0007_AR2	MGI_GCA_006740685.1	0.186761	0.813239
P59513	MGI_GCA_006740685.1	0.295981	0.704019
A0046_SAT1	MGI_GCA_006740685.1	0.243761	0.756239
A0060	MGI_GCA_006740685.1	1	Low
A0058_MY3	MGI_GCA_006740685.1	1	Low
A0054_Ga92	MGI_GCA_006740685.1	1	Low
P59511	MGI_GCA_006740685.1	1	Low
MGI_GCA4078545.1	MGI_GCA_006740685.1	0.295981	0.704019
MT_GWHAABI00000000	MGI_GCA_006740685.1	0.191731	0.808269
45_HL72	MGI_GCA_006740685.1	1	Low
P59516	MGI_GCA_006740685.1	0.295981	0.704019
MT_GWHAABA00000000	MGI_GCA_006740685.1	0.191731	0.808269
MT_GWHAAAX00000000	MGI_GCA_006740685.1	1	Low
A0047_AQ6f	MGI_GCA_006740685.1	0.295981	0.704019
A0017_HMK28	MGI_GCA_006740685.1	0.119909	0.880091
MGI_GCA_006740685.1	MGI_GCA_006740685.1	0	1
P59511	MGI_GCA_006740685.1	0.23011	0.76989
MT_GWHAAAV00000000	MGI_GCA_006740685.1	1	Low
A0009_HCE1	MGI_GCA_006740685.1	0.182269	0.817731
A0049_MY2	MGI_GCA_006740685.1	1	Low
A0005_BD31	MGI_GCA_006740685.1	0.197292	0.802708
A0034	MGI_GCA_006740685.1	0.263022	0.736978
A0050_Nd2	MGI_GCA_006740685.1	1	Low
A0052_CS	MGI_GCA_006740685.1	1	Low
A0057_G61	MGI_GCA_006740685.1	1	Low
A0004_NM25	MGI_GCA_006740685.1	0.219531	0.780469
MT_GWHAAAW00000000	MGI_GCA_006740685.1	1	Low
A0048_DW1	MGI_GCA_006740685.1	0.295981	0.704019
A0043_O23	MGI_GCA_006740685.1	1	Low
MT_GWHAABE00000000	MGI_GCA_006740685.1	0.191731	0.808269
A0053_SbT1	MGI_GCA_006740685.1	0.295981	0.704019
MGI_GCA8128925.1	MGI_GCA_006740685.1	0.219531	0.780469
A0061_3F	MGI_GCA_006740685.1	1	Low
A0027_SFB1	MGI_GCA_006740685.1	1	Low
MT_GWHAABD00000000	MGI_GCA_006740685.1	1	Low
A0030_ST3	MGI_GCA_006740685.1	0.23011	0.76989
P59518	MGI_GCA_006740685.1	1	Low
P59514	MGI_GCA_006740685.1	0.263022	0.736978
A0003_HMK29	MGI_GCA_006740685.1	0.219531	0.780469
A0001_PS0	MGI_GCA_006740685.1	0.203604	0.796396
A0029_AC2	MGI_GCA_006740685.1	0.263022	0.736978
A0045_N4	MGI_GCA_006740685.1	0.295981	0.704019
MT_GWHAABK00000000	MGI_GCA_006740685.1	1	Low
P59515	MGI_GCA_006740685.1	1	Low
A0044	MGI_GCA_006740685.1	0.295981	0.704019
A0056_EN76	MGI_GCA_006740685.1	1	Low
A0031_ST2	MGI_GCA_006740685.1	0.243761	0.756239
MT_GWHAAAU00000000	MGI_GCA_006740685.1	0.210897	0.789103
A0028_MY1	MGI_GCA_006740685.1	0.263022	0.736978
A0032_HMK20	MGI_GCA_006740685.1	0.295981	0.704019
A0055_SR1	MGI_GCA_006740685.1	1	Low
A0016_D3C	MGI_GCA_006740685.1	0.118834	0.881166
P59519	MGI_GCA_006740685.1	0.243761	0.756239
A0035_U25	MGI_GCA_006740685.1	1	Low
A0063_US01	MGI_GCA_006740685.1	1	Low
A0033_A	MGI_GCA_006740685.1	1	Low
MT_GWHAABJ00000000	MGI_GCA_006740685.1	1	Low
MGI_GCA_001541925.1	MGI_GCA_006740685.1	0.191731	0.808269
A0014_SJ	MGI_GCA_006740685.1	0.132399	0.867601
MT_GWHAABC00000000	MGI_GCA_006740685.1	0.197292	0.802708
A0059	MGI_GCA_006740685.1	1	Low
A0019_YT1	MGI_GCA_006740685.1	0.203604	0.796396
A0012	MGI_GCA_006740685.1	0.191731	0.808269
A0008_HCA1	MGI_GCA_006740685.1	0.167688	0.832312
A0042	MGI_GCA_006740685.1	1	Low
A0018_SCM1	MGI_GCA_006740685.1	0.12214	0.87786
MGI_GCA4078525.1	MGI_GCA_006740685.1	0.219531	0.780469
T3L19_GWHAABL00000000	MGI_GCA_006740685.1	0.191731	0.808269
A0002_NF5	MGI_GCA_006740685.1	0.219531	0.780469
MT_GWHAABH00000000	MGI_GCA_006740685.1	0.191731	0.808269
A0026_BG20	MGI_GCA_006740685.1	0.295981	0.704019
A0051_Nd1	MGI_GCA_006740685.1	1	Low
MT_GWHAABB00000000	MGI_GCA_006740685.1	0.191731	0.808269
A0062_SCU2	MGI_GCA_006740685.1	1	Low
MT_GWHAAAZ00000000	MGI_GCA_006740685.1	1	Low
MT_GWHAABG00000000	MGI_GCA_006740685.1	1	Low
MT_GWHAAAY00000000	P59511-scaffolds	0.191731	0.808269
MT_GWHAABF00000000	P59511-scaffolds	1	Low
A0013_SPOT01	P59511-scaffolds	0.0623675	0.937632
A0036_CN25	P59511-scaffolds	0.263022	0.736978
A0006_ST1	P59511-scaffolds	0.263022	0.736978
A0015_AR1	P59511-scaffolds	0.219531	0.780469
A0007_AR2	P59511-scaffolds	0.210897	0.789103
P59513	P59511-scaffolds	0.23011	0.76989
A0046_SAT1	P59511-scaffolds	1	Low
A0060	P59511-scaffolds	1	Low
A0058_MY3	P59511-scaffolds	1	Low
A0054_Ga92	P59511-scaffolds	1	Low
P59511	P59511-scaffolds	0.23011	0.76989
MGI_GCA4078545.1	P59511-scaffolds	0.295981	0.704019
MT_GWHAABI00000000	P59511-scaffolds	0.197292	0.802708
45_HL72	P59511-scaffolds	1	Low
P59516	P59511-scaffolds	0.167688	0.832312
MT_GWHAABA00000000	P59511-scaffolds	0.197292	0.802708
MT_GWHAAAX00000000	P59511-scaffolds	1	Low
A0047_AQ6f	P59511-scaffolds	0.295981	0.704019
A0017_HMK28	P59511-scaffolds	0.219531	0.780469
MGI_GCA_006740685.1	P59511-scaffolds	0.23011	0.76989
P59511	P59511-scaffolds	0	1
MT_GWHAAAV00000000	P59511-scaffolds	0.295981	0.704019
A0009_HCE1	P59511-scaffolds	0.186761	0.813239
A0049_MY2	P59511-scaffolds	1	Low
A0005_BD31	P59511-scaffolds	0.219531	0.780469
A0034	P59511-scaffolds	0.243761	0.756239
A0050_Nd2	P59511-scaffolds	1	Low
A0052_CS	P59511-scaffolds	1	Low
A0057_G61	P59511-scaffolds	1	Low
A0004_NM25	P59511-scaffolds	0.203604	0.796396
MT_GWHAAAW00000000	P59511-scaffolds	1	Low
A0048_DW1	P59511-scaffolds	0.295981	0.704019
A0043_O23	P59511-scaffolds	0.295981	0.704019
MT_GWHAABE00000000	P59511-scaffolds	0.203604	0.796396
A0053_SbT1	P59511-scaffolds	0.295981	0.704019
MGI_GCA8128925.1	P59511-scaffolds	0.243761	0.756239
A0061_3F	P59511-scaffolds	1	Low
A0027_SFB1	P59511-scaffolds	0.243761	0.756239
MT_GWHAABD00000000	P59511-scaffolds	1	Low
A0030_ST3	P59511-scaffolds	1	Low
P59518	P59511-scaffolds	0.23011	0.76989
P59514	P59511-scaffolds	0.0400373	0.959963
A0003_HMK29	P59511-scaffolds	0.197292	0.802708
A0001_PS0	P59511-scaffolds	0.23011	0.76989
A0029_AC2	P59511-scaffolds	0.263022	0.736978
A0045_N4	P59511-scaffolds	1	Low
MT_GWHAABK00000000	P59511-scaffolds	1	Low
P59515	P59511-scaffolds	0.170926	0.829074
A0044	P59511-scaffolds	0.295981	0.704019
A0056_EN76	P59511-scaffolds	1	Low
A0031_ST2	P59511-scaffolds	0.295981	0.704019
MT_GWHAAAU00000000	P59511-scaffolds	0.210897	0.789103
A0028_MY1	P59511-scaffolds	0.243761	0.756239
A0032_HMK20	P59511-scaffolds	0.295981	0.704019
A0055_SR1	P59511-scaffolds	1	Low
A0016_D3C	P59511-scaffolds	0.23011	0.76989
P59519	P59511-scaffolds	0.0397669	0.960233
A0035_U25	P59511-scaffolds	0.263022	0.736978
A0063_US01	P59511-scaffolds	1	Low
A0033_A	P59511-scaffolds	1	Low
MT_GWHAABJ00000000	P59511-scaffolds	1	Low
MGI_GCA_001541925.1	P59511-scaffolds	0.0962153	0.903785
A0014_SJ	P59511-scaffolds	0.219531	0.780469
MT_GWHAABC00000000	P59511-scaffolds	0.191731	0.808269
A0059	P59511-scaffolds	1	Low
A0019_YT1	P59511-scaffolds	0.197292	0.802708
A0012	P59511-scaffolds	0.0962153	0.903785
A0008_HCA1	P59511-scaffolds	0.186761	0.813239
A0042	P59511-scaffolds	0.295981	0.704019
A0018_SCM1	P59511-scaffolds	0.23011	0.76989
MGI_GCA4078525.1	P59511-scaffolds	0.197292	0.802708
T3L19_GWHAABL00000000	P59511-scaffolds	0.191731	0.808269
A0002_NF5	P59511-scaffolds	0.219531	0.780469
MT_GWHAABH00000000	P59511-scaffolds	0.191731	0.808269
A0026_BG20	P59511-scaffolds	0.263022	0.736978
A0051_Nd1	P59511-scaffolds	1	Low
MT_GWHAABB00000000	P59511-scaffolds	0.191731	0.808269
A0062_SCU2	P59511-scaffolds	1	Low
MT_GWHAAAZ00000000	P59511-scaffolds	1	Low
MT_GWHAABG00000000	P59511-scaffolds	1	Low
MT_GWHAAAY00000000	MT_GWHAAAV00000000	0.191731	0.808269
MT_GWHAABF00000000	MT_GWHAAAV00000000	0.0529154	0.947085
A0013_SPOT01	MT_GWHAAAV00000000	1	Low
A0036_CN25	MT_GWHAAAV00000000	0.23011	0.76989
A0006_ST1	MT_GWHAAAV00000000	1	Low
A0015_AR1	MT_GWHAAAV00000000	0.263022	0.736978
A0007_AR2	MT_GWHAAAV00000000	0.295981	0.704019
P59513	MT_GWHAAAV00000000	0.295981	0.704019
A0046_SAT1	MT_GWHAAAV00000000	1	Low
A0060	MT_GWHAAAV00000000	0.295981	0.704019
A0058_MY3	MT_GWHAAAV00000000	1	Low
A0054_Ga92	MT_GWHAAAV00000000	1	Low
P59511	MT_GWHAAAV00000000	0.243761	0.756239
MGI_GCA4078545.1	MT_GWHAAAV00000000	1	Low
MT_GWHAABI00000000	MT_GWHAAAV00000000	0.197292	0.802708
45_HL72	MT_GWHAAAV00000000	1	Low
P59516	MT_GWHAAAV00000000	0.263022	0.736978
MT_GWHAABA00000000	MT_GWHAAAV00000000	0.210897	0.789103
MT_GWHAAAX00000000	MT_GWHAAAV00000000	0.138572	0.861428
A0047_AQ6f	MT_GWHAAAV00000000	1	Low
A0017_HMK28	MT_GWHAAAV00000000	0.295981	0.704019
MGI_GCA_006740685.1	MT_GWHAAAV00000000	1	Low
P59511	MT_GWHAAAV00000000	0.295981	0.704019
MT_GWHAAAV00000000	MT_GWHAAAV00000000	0	1
A0009_HCE1	MT_GWHAAAV00000000	0.295981	0.704019
A0049_MY2	MT_GWHAAAV00000000	1	Low
A0005_BD31	MT_GWHAAAV00000000	1	Low
A0034	MT_GWHAAAV00000000	0.219531	0.780469
A0050_Nd2	MT_GWHAAAV00000000	1	Low
A0052_CS	MT_GWHAAAV00000000	1	Low
A0057_G61	MT_GWHAAAV00000000	1	Low
A0004_NM25	MT_GWHAAAV00000000	0.295981	0.704019
MT_GWHAAAW00000000	MT_GWHAAAV00000000	0.115759	0.884241
A0048_DW1	MT_GWHAAAV00000000	1	Low
A0043_O23	MT_GWHAAAV00000000	0.12101	0.87899
MT_GWHAABE00000000	MT_GWHAAAV00000000	0.197292	0.802708
A0053_SbT1	MT_GWHAAAV00000000	1	Low
MGI_GCA8128925.1	MT_GWHAAAV00000000	0.295981	0.704019
A0061_3F	MT_GWHAAAV00000000	1	Low
A0027_SFB1	MT_GWHAAAV00000000	0.295981	0.704019
MT_GWHAABD00000000	MT_GWHAAAV00000000	0.0478612	0.952139
A0030_ST3	MT_GWHAAAV00000000	1	Low
P59518	MT_GWHAAAV00000000	0.263022	0.736978
P59514	MT_GWHAAAV00000000	0.295981	0.704019
A0003_HMK29	MT_GWHAAAV00000000	0.295981	0.704019
A0001_PS0	MT_GWHAAAV00000000	0.295981	0.704019
A0029_AC2	MT_GWHAAAV00000000	1	Low
A0045_N4	MT_GWHAAAV00000000	1	Low
MT_GWHAABK00000000	MT_GWHAAAV00000000	0.0586096	0.94139
P59515	MT_GWHAAAV00000000	0.263022	0.736978
A0044	MT_GWHAAAV00000000	0.295981	0.704019
A0056_EN76	MT_GWHAAAV00000000	1	Low
A0031_ST2	MT_GWHAAAV00000000	1	Low
MT_GWHAAAU00000000	MT_GWHAAAV00000000	0.182269	0.817731
A0028_MY1	MT_GWHAAAV00000000	1	Low
A0032_HMK20	MT_GWHAAAV00000000	1	Low
A0055_SR1	MT_GWHAAAV00000000	1	Low
A0016_D3C	MT_GWHAAAV00000000	0.295981	0.704019
P59519	MT_GWHAAAV00000000	0.295981	0.704019
A0035_U25	MT_GWHAAAV00000000	0.23011	0.76989
A0063_US01	MT_GWHAAAV00000000	1	Low
A0033_A	MT_GWHAAAV00000000	1	Low
MT_GWHAABJ00000000	MT_GWHAAAV00000000	0.167688	0.832312
MGI_GCA_001541925.1	MT_GWHAAAV00000000	0.263022	0.736978
A0014_SJ	MT_GWHAAAV00000000	0.263022	0.736978
MT_GWHAABC00000000	MT_GWHAAAV00000000	0.197292	0.802708
A0059	MT_GWHAAAV00000000	1	Low
A0019_YT1	MT_GWHAAAV00000000	0.12214	0.87786
A0012	MT_GWHAAAV00000000	0.263022	0.736978
A0008_HCA1	MT_GWHAAAV00000000	0.295981	0.704019
A0042	MT_GWHAAAV00000000	0.12101	0.87899
A0018_SCM1	MT_GWHAAAV00000000	1	Low
MGI_GCA4078525.1	MT_GWHAAAV00000000	0.295981	0.704019
T3L19_GWHAABL00000000	MT_GWHAAAV00000000	0.203604	0.796396
A0002_NF5	MT_GWHAAAV00000000	1	Low
MT_GWHAABH00000000	MT_GWHAAAV00000000	0.178173	0.821827
A0026_BG20	MT_GWHAAAV00000000	0.295981	0.704019
A0051_Nd1	MT_GWHAAAV00000000	1	Low
MT_GWHAABB00000000	MT_GWHAAAV00000000	0.210897	0.789103
A0062_SCU2	MT_GWHAAAV00000000	1	Low
MT_GWHAAAZ00000000	MT_GWHAAAV00000000	0.0677629	0.932237
MT_GWHAABG00000000	MT_GWHAAAV00000000	0.0605648	0.939435
MT_GWHAAAY00000000	A0009_HCE1	0.178173	0.821827
MT_GWHAABF00000000	A0009_HCE1	1	Low
A0013_SPOT01	A0009_HCE1	0.197292	0.802708
A0036_CN25	A0009_HCE1	0.243761	0.756239
A0006_ST1	A0009_HCE1	0.243761	0.756239
A0015_AR1	A0009_HCE1	0.182269	0.817731
A0007_AR2	A0009_HCE1	0.145727	0.854273
P59513	A0009_HCE1	0.295981	0.704019
A0046_SAT1	A0009_HCE1	1	Low
A0060	A0009_HCE1	1	Low
A0058_MY3	A0009_HCE1	1	Low
A0054_Ga92	A0009_HCE1	1	Low
P59511	A0009_HCE1	0.295981	0.704019
MGI_GCA4078545.1	A0009_HCE1	0.295981	0.704019
MT_GWHAABI00000000	A0009_HCE1	0.178173	0.821827
45_HL72	A0009_HCE1	1	Low
P59516	A0009_HCE1	1	Low
MT_GWHAABA00000000	A0009_HCE1	0.186761	0.813239
MT_GWHAAAX00000000	A0009_HCE1	1	Low
A0047_AQ6f	A0009_HCE1	1	Low
A0017_HMK28	A0009_HCE1	0.203604	0.796396
MGI_GCA_006740685.1	A0009_HCE1	0.182269	0.817731
P59511	A0009_HCE1	0.186761	0.813239
MT_GWHAAAV00000000	A0009_HCE1	0.295981	0.704019
A0009_HCE1	A0009_HCE1	0	1
A0049_MY2	A0009_HCE1	1	Low
A0005_BD31	A0009_HCE1	0.178173	0.821827
A0034	A0009_HCE1	0.263022	0.736978
A0050_Nd2	A0009_HCE1	1	Low
A0052_CS	A0009_HCE1	1	Low
[truncated: 4,726 more rows]

## Sheet: Table S2. QS candidates
Table S2: Candidate QS genes in AOA. This supplementary table displays the blastp-like results of quorum sensing (QS) candidates predicted in the AOA genomes using KEGG reference sequences known to be involved in QS, as well as sequences from Zhang et al., 2019. Please refer to the 'Materials and Methods' section for more detailed information.
Name of genome file	Id in the protein catalog	Contig number	Reference gene KEGG Id	Detailed function and KO number	KEGG reference	Function	Blastp-like identity (%)	Alignement length (nt)	Evalue	Bitscore	Coverage in % (HSP)
45_HL72.fasta	A15	NyelHL72_15	mcro:MI149_01085	mcro:MI149_01085 K02052 putative spermidine/putrescine transport system ATP-binding protein | (GenBank) ABC transporter ATP-binding protein (A)	K02052	Processing transport	35.4	136	5.89e-29	114	95.3
45_HL72.fasta	A34	NyelHL72_34	kpr:KPR_2917	kpr:KPR_2917 K02035 peptide/nickel transport system substrate-binding protein | (GenBank) unnamed protein product; highly similar to alcohol dehydrogenase from Klebsiella pneumoniae subsp. rhinoscleromatis ATCC 13884 (tr|C8TAE8) (A)	K02035	Processing transport	36.4	171	1.93e-44	164	82.4
45_HL72.fasta	A62	NyelHL72_62	lmal:LM596_02170	lmal:LM596_02170 K02052 putative spermidine/putrescine transport system ATP-binding protein | (GenBank) ABC transporter ATP-binding protein (A)	K02052	Processing transport	34	147	2.07e-37	138	85.8
45_HL72.fasta	A218	NyelHL72_218	abao:BEQ56_05395	abao:BEQ56_05395 K02052 putative spermidine/putrescine transport system ATP-binding protein | (GenBank) hypothetical protein (A)	K02052	Processing transport	33.6	141	1.02e-27	111	91.9
45_HL72.fasta	A258	NyelHL72_258	ncv:NCAV_1567	ncv:NCAV_1567 K02033 peptide/nickel transport system permease protein | (GenBank) ABC-type dipeptide/oligopeptide/nickel transport system, permease component (A)	K02033	Processing transport	79.4	72	4.75e-201	558	99.1
45_HL72.fasta	A259	NyelHL72_259	ncv:NCAV_1566	ncv:NCAV_1566 K02034 peptide/nickel transport system permease protein | (GenBank) ABC-type dipeptide/oligopeptide/nickel transport system, permease component (A)	K02034	Processing transport	72.5	124	1.82e-236	657	98.9
45_HL72.fasta	A262	NyelHL72_262	ncv:NCAV_1563	ncv:NCAV_1563 K03110 fused signal recognition particle receptor | (GenBank) Signal recognition particle receptor FtsY (fragment) (A)	K03110	Processing transport	80.3	59	7.27e-171	478	99.7
45_HL72.fasta	A284	NyelHL72_284	ncv:NCAV_1331	ncv:NCAV_1331 K03106 signal recognition particle subunit SRP54 [EC:3.6.5.4] | (GenBank) srp; Signal recognition particle 54 kDa protein (A)	K03106	Processing transport	87	56	3.73e-274	751	99.8
45_HL72.fasta	A403	NyelHL72_403	ncv:NCAV_0764	ncv:NCAV_0764 K01658 anthranilate synthase component II [EC:4.1.3.27] | (GenBank) Aminodeoxychorismate/anthranilate synthase component II (A)	K01658	Synthesis	74.3	51	1.63e-109	314	99.5
45_HL72.fasta	A404	NyelHL72_404	actc:CHIBA101_0088	2-amino-4-deoxychorismate synthase [EC:2.6.1.86] | (GenBank) phenazine biosynthesis protein PhzE (A)	K13063	promote	31.7	183	4.24e-22	102	59.2
45_HL72.fasta	A474	NyelHL72_474	mis:MICPUN_58496	mis:MICPUN_58496 K01580 glutamate decarboxylase [EC:4.1.1.15] | (RefSeq) cysteine synthetase/pyridoxal dependent decarboxylase (A)	K01580	promote	33.2	182	1.12e-47	175	87.4
45_HL72.fasta	A480	NyelHL72_480	kpr:KPR_2917	kpr:KPR_2917 K02035 peptide/nickel transport system substrate-binding protein | (GenBank) unnamed protein product; highly similar to alcohol dehydrogenase from Klebsiella pneumoniae subsp. rhinoscleromatis ATCC 13884 (tr|C8TAE8) (A)	K02035	Processing transport	32	185	6.23e-39	149	84.9
45_HL72.fasta	A522	NyelHL72_522	ncv:NCAV_0241	ncv:NCAV_0241 K03076 preprotein translocase subunit SecY | (GenBank) secY; Protein translocase subunit SecY (A)	K03076	Processing transport	82.4	81	1.36e-282	775	99.6
45_HL72.fasta	A556	NyelHL72_556	B5JMS3_9BACT/15-355	AI-2 sensor	AI_2	Sensing	40.2	193	1e-76	242	91.4
45_HL72.fasta	A683	NyelHL72_683	abae:CL176_06465	abae:CL176_06465 K02052 putative spermidine/putrescine transport system ATP-binding protein | (GenBank) ABC transporter ATP-binding protein (A)	K02052	Processing transport	46.6	104	8.46e-54	179	78.2
45_HL72.fasta	A756	NyelHL72_756	kpr:KPR_2917	kpr:KPR_2917 K02035 peptide/nickel transport system substrate-binding protein | (GenBank) unnamed protein product; highly similar to alcohol dehydrogenase from Klebsiella pneumoniae subsp. rhinoscleromatis ATCC 13884 (tr|C8TAE8) (A)	K02035	Processing transport	37.6	172	5.48e-45	166	89.3
45_HL72.fasta	A830	NyelHL72_830	sur:STAUR_6990	sur:STAUR_6990 K20276 large repetitive protein | (GenBank) Peptidase, M36 (Fungalysin) family (A)	K20276	promote	32.4	269	2.19e-44	177	58.2
45_HL72.fasta	A939	NyelHL72_939	siq:DQ08_01265	siq:DQ08_01265 K20490 lantibiotic transport system ATP-binding protein | (GenBank) lantibiotic ABC transporter ATP-binding protein (A)	K20490	promote	41.1	115	2.42e-44	154	66.3
45_HL72.fasta	A940	NyelHL72_940	ncv:NCAV_1228	ncv:NCAV_1228 K02031 peptide/nickel transport system ATP-binding protein | (GenBank) oppD; oligopeptide transporter subunit; ATP-binding component of ABC superfamily (A)	K02031	Processing transport	71.8	85	3.02e-162	458	95.6
45_HL72.fasta	A941	NyelHL72_941	nue:C5F50_04785	nue:C5F50_04785 K02032 peptide/nickel transport system ATP-binding protein | (GenBank) oligopeptide ABC transporter ATP-binding protein (A)	K02032	Processing transport	56.2	130	4.07e-123	359	94.8
45_HL72.fasta	A1031	NyelHL72_1031	kpr:KPR_2917	kpr:KPR_2917 K02035 peptide/nickel transport system substrate-binding protein | (GenBank) unnamed protein product; highly similar to alcohol dehydrogenase from Klebsiella pneumoniae subsp. rhinoscleromatis ATCC 13884 (tr|C8TAE8) (A)	K02035	Processing transport	31.8	183	3.24e-32	130	82
45_HL72.fasta	A1033	NyelHL72_1033	ncv:NCAV_1110	ncv:NCAV_1110 K08321 3-hydroxy-5-phosphonooxypentane-2,4-dione thiolase [EC:2.3.1.245] | (GenBank) lsrF; uncharacterised aldolase LsrF (A)	K08321	inhibit	91.5	21	1.75e-179	497	99.6
45_HL72.fasta	A1043	NyelHL72_1043	rhy:RD110_02755	rhy:RD110_02755 K01999 branched-chain amino acid transport system substrate-binding protein | (GenBank) hypothetical protein (A)	K01999	Processing transport	36.5	155	1.86e-42	155	96.5
45_HL72.fasta	A1149	NyelHL72_1149	broc:IPI25_14150	broc:IPI25_14150 K08321 3-hydroxy-5-phosphonooxypentane-2,4-dione thiolase [EC:2.3.1.245] | (GenBank) lsrF; 3-hydroxy-5-phosphonooxypentane-2,4-dione thiolase (A)	K08321	inhibit	34.8	158	8.98e-45	154	95.8
45_HL72.fasta	A1172	NyelHL72_1172	bfd:NCTC4823_02825	bfd:NCTC4823_02825 K01897 long-chain acyl-CoA synthetase [EC:6.2.1.3] | (GenBank) fadD_5; AMP-dependent synthetase and ligase (A)	K01897	Synthesis	33.6	307	4.17e-76	252	90.5
45_HL72.fasta	A1184	NyelHL72_1184	ncv:NCAV_0776	ncv:NCAV_0776 K02035 peptide/nickel transport system substrate-binding protein | (GenBank) Peptide/opine/nickel ABC uptake transporter, substrate-binding protein (fragment) (A)	K02035	Processing transport	67.8	285	0	1283	97.5
45_HL72.fasta	A1227	NyelHL72_1227	nmk:CHR53_12000	nmk:CHR53_12000 K01426 amidase [EC:3.5.1.4] | (GenBank) amidase (A)	K01426	Quenching	32.9	295	1.94e-61	212	96.1
45_HL72.fasta	A1254	NyelHL72_1254	lbo:LBWT_7430	lbo:LBWT_7430 K10914 CRP/FNR family transcriptional regulator, cyclic AMP receptor protein | (GenBank) cyclic nucleotide-binding protein (A)	K10914	promote	44.4	79	4.24e-39	132	94
45_HL72.fasta	A1329	NyelHL72_1329	avp:AVENP_0623	avp:AVENP_0623 K01497 GTP cyclohydrolase II [EC:3.5.4.25] | (GenBank) GTP cyclohydrolase II / phosphoribosyl-AMP cyclohydrolase (A)	K01497	promote	52.5	46	1.46e-30	112	89.1
45_HL72.fasta	A1379	NyelHL72_1379	anr:Ana3638_09410	anr:Ana3638_09410 K11752 diaminohydroxyphosphoribosylaminopyrimidine deaminase / 5-amino-6-(5-phosphoribosylamino)uracil reductase [EC:3.5.4.26 1.1.1.193] | (GenBank) ribD; bifunctional diaminohydroxyphosphoribosylaminopyrimidine deaminase/5-amino-6-(5-phosphoribosylamino)uracil reductase RibD (A)	K11752	promote	42.2	114	1.69e-44	155	90.1
45_HL72.fasta	A1384	NyelHL72_1384	rhj:HZY79_14505	rhj:HZY79_14505 K11752 diaminohydroxyphosphoribosylaminopyrimidine deaminase / 5-amino-6-(5-phosphoribosylamino)uracil reductase [EC:3.5.4.26 1.1.1.193] | (GenBank) ribD; bifunctional diaminohydroxyphosphoribosylaminopyrimidine deaminase/5-amino-6-(5-phosphoribosylamino)uracil reductase RibD (A)	K11752	promote	41.2	111	2.41e-33	128	95.6
45_HL72.fasta	A1386	NyelHL72_1386	kpr:KPR_2917	kpr:KPR_2917 K02035 peptide/nickel transport system substrate-binding protein | (GenBank) unnamed protein product; highly similar to alcohol dehydrogenase from Klebsiella pneumoniae subsp. rhinoscleromatis ATCC 13884 (tr|C8TAE8) (A)	K02035	Processing transport	31.4	199	6.69e-30	123	90.6
45_HL72.fasta	A1471	NyelHL72_1471	sfu:Sfum_2158	sfu:Sfum_2158 K20276 large repetitive protein | (GenBank) NHL repeat containing protein (A)	K20276	promote	31.4	235	1.22e-25	114	76.5
45_HL72.fasta	A1485	NyelHL72_1485	siq:DQ08_01265	siq:DQ08_01265 K20490 lantibiotic transport system ATP-binding protein | (GenBank) lantibiotic ABC transporter ATP-binding protein (A)	K20490	promote	34	140	1.82e-36	134	69.3
45_HL72.fasta	A1495	NyelHL72_1495	ncv:NCAV_1630	ncv:NCAV_1630 K20327 glycosyltransferase XagB | (GenBank) conserved membrane protein of unknown function (A)	K20327	inhibit	63.5	156	8.46e-209	587	97.4
45_HL72.fasta	A1537	NyelHL72_1537	hlm:DV707_07895	hlm:DV707_07895 K20276 large repetitive protein | (GenBank) PKD domain-containing protein (A)	K20276	promote	32.4	154	2.26e-37	146	72.9
45_HL72.fasta	A1573	NyelHL72_1573	rca:Rcas_3149	rca:Rcas_3149 K02031 peptide/nickel transport system ATP-binding protein K02032 peptide/nickel transport system ATP-binding protein | (GenBank) ABC transporter related (A)	K02031	Processing transport	44.7	123	3.22e-56	190	97
A0001_01_PS0.fasta	A1694	CP026995_93	cbn:CbC4_6015	cbn:CbC4_6015 K20490 lantibiotic transport system ATP-binding protein | (GenBank) ABC transporter related protein (A)	K20490	promote	34.5	137	1.08e-37	136	70.3
A0001_01_PS0.fasta	A1799	CP026995_198	mphl:MPHLCCUG_01535	mphl:MPHLCCUG_01535 K20276 large repetitive protein | (GenBank) hypothetical protein (A)	K20276	promote	43.8	101	6.18e-31	128	51.3
A0001_01_PS0.fasta	A1852	CP026995_251	nue:C5F50_01240	nue:C5F50_01240 K02490 two-component system, response regulator, stage 0 sporulation protein F | (GenBank) response regulator (A)	K02490	promote	100	0	1.66e-81	237	99.2
A0001_01_PS0.fasta	A1906	CP026995_305	hlm:DV707_07895	hlm:DV707_07895 K20276 large repetitive protein | (GenBank) PKD domain-containing protein (A)	K20276	promote	34.9	187	9.26e-46	175	63.5
A0001_01_PS0.fasta	A2151	CP026995_550	nmr:Nmar_1248	nmr:Nmar_1248 K02490 two-component system, response regulator, stage 0 sporulation protein F | (GenBank) response regulator receiver protein (A)	K02490	promote	55.2	43	1.24e-31	110	79.3
A0001_01_PS0.fasta	A2171	CP026995_570	nue:C5F50_02825	nue:C5F50_02825 K03110 fused signal recognition particle receptor | (GenBank) ftsY; signal recognition particle-docking protein FtsY (A)	K03110	Processing transport	100	0	1.29e-267	738	99.8
A0001_01_PS0.fasta	A2177	CP026995_576	nue:C5F50_02855	nue:C5F50_02855 K03076 preprotein translocase subunit SecY | (GenBank) secY; preprotein translocase subunit SecY (A)	K03076	Processing transport	100	0	0	908	99.8
A0001_01_PS0.fasta	A2319	CP026995_718	ccel:CCDG5_0810	ccel:CCDG5_0810 K20490 lantibiotic transport system ATP-binding protein | (GenBank) srtF; Lantibiotic transport ATP-binding protein SrtF (A)	K20490	promote	40.3	118	1.74e-41	147	62.1
A0001_01_PS0.fasta	A2321	CP026995_720	nbv:T478_0439	nbv:T478_0439 K20276 large repetitive protein | (GenBank) HYR domain protein (A)	K20276	promote	42	223	8.25e-32	134	76
A0001_01_PS0.fasta	A2327	CP026995_726	csom:MKD34_04790	csom:MKD34_04790 K02052 putative spermidine/putrescine transport system ATP-binding protein | (GenBank) ABC transporter ATP-binding protein (A)	K02052	Processing transport	34.3	145	4.68e-44	155	88
A0001_01_PS0.fasta	A2372	CP026995_771	kpr:KPR_2917	kpr:KPR_2917 K02035 peptide/nickel transport system substrate-binding protein | (GenBank) unnamed protein product; highly similar to alcohol dehydrogenase from Klebsiella pneumoniae subsp. rhinoscleromatis ATCC 13884 (tr|C8TAE8) (A)	K02035	Processing transport	32.2	197	5.19e-42	158	92.5
A0001_01_PS0.fasta	A2376	CP026995_775	nue:C5F50_03820	nue:C5F50_03820 K20484 lantibiotic biosynthesis protein | (GenBank) hypothetical protein (A)	K20484	Synthesis	100	0	7,74e-314	849	99.8
A0001_01_PS0.fasta	A2418	CP026995_817	nue:C5F50_04010	nue:C5F50_04010 K03106 signal recognition particle subunit SRP54 [EC:3.6.5.4] | (GenBank) signal recognition particle protein (A)	K03106	Processing transport	100	0	1,77e-313	850	99.8
A0001_01_PS0.fasta	A2460	CP026995_859	minf:MESINF_1402	minf:MESINF_1402 K08321 3-hydroxy-5-phosphonooxypentane-2,4-dione thiolase [EC:2.3.1.245] | (GenBank) lsrF; putative aldolase (A)	K08321	inhibit	36.3	157	1.1e-46	159	97.7
A0001_01_PS0.fasta	A2535	CP026995_934	nue:C5F50_04590	nue:C5F50_04590 K02035 peptide/nickel transport system substrate-binding protein | (GenBank) ABC transporter substrate-binding protein (A)	K02035	Processing transport	100	0	0	1656	99.9
A0001_01_PS0.fasta	A2574	CP026995_973	nue:C5F50_04785	nue:C5F50_04785 K02032 peptide/nickel transport system ATP-binding protein | (GenBank) oligopeptide ABC transporter ATP-binding protein (A)	K02032	Processing transport	100	0	1.2e-232	635	99.7
A0001_01_PS0.fasta	A2576	CP026995_975	rrs:RoseRS_0904	rrs:RoseRS_0904 K20333 toxoflavin biosynthesis protein ToxD | (GenBank) protein of unknown function DUF323 (A)	K20333	promote	31.1	131	4.37e-25	106	57
A0001_01_PS0.fasta	A2586	CP026995_985	mis:MICPUN_58496	mis:MICPUN_58496 K01580 glutamate decarboxylase [EC:4.1.1.15] | (RefSeq) cysteine synthetase/pyridoxal dependent decarboxylase (A)	K01580	promote	31.6	186	2.48e-37	145	87.6
A0001_01_PS0.fasta	A2700	CP026995_1099	nue:C5F50_05380	nue:C5F50_05380 K02034 peptide/nickel transport system permease protein | (GenBank) peptide ABC transporter permease (A)	K02034	Processing transport	100	0	0	885	99.8
A0001_01_PS0.fasta	A2701	CP026995_1100	nue:C5F50_05385	nue:C5F50_05385 K02033 peptide/nickel transport system permease protein | (GenBank) peptide ABC transporter permease (A)	K02033	Processing transport	100	0	4.58e-242	662	99.7
A0001_01_PS0.fasta	A2757	CP026995_1156	nue:C5F50_05620	nue:C5F50_05620 K01998 branched-chain amino acid transport system permease protein | (GenBank) branched-chain amino acid ABC transporter permease (A)	K01998	Processing transport	100	0	4.41e-243	665	99.7
A0001_01_PS0.fasta	A2758	CP026995_1157	nue:C5F50_05625	nue:C5F50_05625 K01997 branched-chain amino acid transport system permease protein | (GenBank) branched-chain amino acid ABC transporter permease (A)	K01997	Processing transport	99.7	1	1.02e-207	572	99.7
A0001_01_PS0.fasta	A2759	CP026995_1158	nue:C5F50_05630	nue:C5F50_05630 K01995 branched-chain amino acid transport system ATP-binding protein | (GenBank) ABC transporter ATP-binding protein (A)	K01995	Processing transport	100	0	3.3e-177	489	99.6
A0001_01_PS0.fasta	A2760	CP026995_1159	nue:C5F50_05635	nue:C5F50_05635 K01996 branched-chain amino acid transport system ATP-binding protein | (GenBank) ABC transporter ATP-binding protein (A)	K01996	Processing transport	100	0	4.34e-171	473	99.6
A0001_01_PS0.fasta	A2761	CP026995_1160	nue:C5F50_05640	nue:C5F50_05640 K01999 branched-chain amino acid transport system substrate-binding protein | (GenBank) branched-chain amino acid ABC transporter substrate-binding protein (A)	K01999	Processing transport	100	0	3,69e-311	843	99.8
A0001_01_PS0.fasta	A2935	CP026995_1334	miz:BAB75_07290	amidase [EC:3.5.1.4] | (GenBank) amidase (A)	K01426	Quenching	31	292	1.55e-61	210	96.5
A0001_01_PS0.fasta	A3027	CP026995_1426	F3KMJ3_9ARCH/23-291	AI-2 sensor	AI-2	Sensing	43	149	9.14e-74	240	43.8
A0001_01_PS0.fasta	A3035	CP026995_1434	nue:C5F50_06890	nue:C5F50_06890 K01658 anthranilate synthase component II [EC:4.1.3.27] | (GenBank) aminodeoxychorismate/anthranilate synthase component II (A)	K01658	Synthesis	100	0	1.74e-147	410	99.5
A0001_01_PS0.fasta	A3286	CP026995_1685	nue:C5F50_08070	nue:C5F50_08070 K02031 peptide/nickel transport system ATP-binding protein | (GenBank) dipeptide/oligopeptide/nickel ABC transporter ATP-binding protein (A)	K02031	Processing transport	99.7	1	8.53e-227	620	96.6
A0001_01_PS0.fasta	A3296	CP026995_1695	afs:AFR_22960	afs:AFR_22960 K20276 large repetitive protein | (GenBank) fibronectin type III domain-containing protein (A)	K20276	promote	32.4	1351	7.98e-213	735	68.8
A0001_01_PS0.fasta	A3301	CP026995_1700	nue:C5F50_08140	nue:C5F50_08140 K08321 3-hydroxy-5-phosphonooxypentane-2,4-dione thiolase [EC:2.3.1.245] | (GenBank) 3-hydroxy-5-phosphonooxypentane-2,4-dione thiolase (A)	K08321	inhibit	100	0	6e-200	549	99.6
A0001_01_PS0.fasta	A3513	CP026995_1912	kpr:KPR_2917	kpr:KPR_2917 K02035 peptide/nickel transport system substrate-binding protein | (GenBank) unnamed protein product; highly similar to alcohol dehydrogenase from Klebsiella pneumoniae subsp. rhinoscleromatis ATCC 13884 (tr|C8TAE8) (A)	K02035	Processing transport	35.8	174	1.24e-46	170	84.3
A0001_01_PS0.fasta	A3607	CP026995_2006	nga:Ngar_c26910	nga:Ngar_c26910 K02035 peptide/nickel transport system substrate-binding protein | (GenBank) peptide/opine/nickel ABC uptake transporter, substrate-binding protein (A)	K02035	Processing transport	46.8	62	6.89e-23	101	43.8
A0001_01_PS0.fasta	A3625	CP026995_2024	subt:KPL76_03195	subt:KPL76_03195 K02052 putative spermidine/putrescine transport system ATP-binding protein | (GenBank) ABC transporter ATP-binding protein (A)	K02052	Processing transport	47.3	102	1.73e-47	164	80
A0001_01_PS0.fasta	A3646	CP026995_2045	rhy:RD110_02755	rhy:RD110_02755 K01999 branched-chain amino acid transport system substrate-binding protein | (GenBank) hypothetical protein (A)	K01999	Processing transport	33.9	155	5.45e-33	129	95.3
A0001_01_PS0.fasta	A3974	CP026995_2373	avp:AVENP_0623	avp:AVENP_0623 K01497 GTP cyclohydrolase II [EC:3.5.4.25] | (GenBank) GTP cyclohydrolase II / phosphoribosyl-AMP cyclohydrolase (A)	K01497	promote	48.5	51	3.69e-27	104	77.5
A0001_01_PS0.fasta	A3989	CP026995_2388	hlm:DV707_07895	hlm:DV707_07895 K20276 large repetitive protein | (GenBank) PKD domain-containing protein (A)	K20276	promote	31.6	187	2.6e-33	134	81.6
A0001_01_PS0.fasta	A4046	CP026995_2445	hhl:Halha_0892	hhl:Halha_0892 K11752 diaminohydroxyphosphoribosylaminopyrimidine deaminase / 5-amino-6-(5-phosphoribosylamino)uracil reductase [EC:3.5.4.26 1.1.1.193] | (GenBank) 2,5-diamino-6-hydroxy-4-(5-phosphoribosylamino)pyrimidine 1'-reductase (A)	K11752	promote	41.2	122	4.19e-47	161	95.4
A0001_01_PS0.fasta	A4051	CP026995_2450	rhj:HZY79_14505	rhj:HZY79_14505 K11752 diaminohydroxyphosphoribosylaminopyrimidine deaminase / 5-amino-6-(5-phosphoribosylamino)uracil reductase [EC:3.5.4.26 1.1.1.193] | (GenBank) ribD; bifunctional diaminohydroxyphosphoribosylaminopyrimidine deaminase/5-amino-6-(5-phosphoribosylamino)uracil reductase RibD (A)	K11752	promote	36.4	113	1.68e-29	117	97.9
A0001_01_PS0.fasta	A4085	CP026995_2484	pstg:E8M01_30820	pstg:E8M01_30820 K01999 branched-chain amino acid transport system substrate-binding protein | (GenBank) amino acid ABC transporter substrate-binding protein (A)	K01999	Processing transport	36.9	231	1.39e-86	272	82.3
A0001_01_PS0.fasta	A4109	CP026995_2508	mhap:JFY71_03485	mhap:JFY71_03485 K02052 putative spermidine/putrescine transport system ATP-binding protein | (GenBank) ccmA; heme ABC exporter ATP-binding protein CcmA (A)	K02052	Processing transport	35.9	125	4.37e-35	130	83.4
A0001_01_PS0.fasta	A4147	CP026995_2546	rrs:RoseRS_2318	rrs:RoseRS_2318 K02031 peptide/nickel transport system ATP-binding protein K02032 peptide/nickel transport system ATP-binding protein | (GenBank) ABC transporter related (A)	K02031	Processing transport	41.5	97	1.9e-33	127	91.8
A0002_02_NF5.fasta	A4341	CP011070.1_102	F3KLW3_9ARCH/21-278	AI-2 sensor	AI-2	Sensing	65.5	88	1.26e-116	349	43.3
A0002_02_NF5.fasta	A4399	CP011070.1_160	rrs:RoseRS_2318	rrs:RoseRS_2318 K02031 peptide/nickel transport system ATP-binding protein K02032 peptide/nickel transport system ATP-binding protein | (GenBank) ABC transporter related (A)	K02031	Processing transport	42.1	96	9.98e-34	128	91.8
A0002_02_NF5.fasta	A4470	CP011070.1_231	csh:Closa_2090	branched-chain amino acid transport system ATP-binding protein K01996 branched-chain amino acid transport system ATP-binding protein K01998 branched-chain amino acid transport system permease protein | (GenBank) ABC transporter (A)	K01996	Processing transport	32.8	144	1.81e-34	126	94.2
A0002_02_NF5.fasta	A4506	CP011070.1_267	rhj:HZY79_14505	rhj:HZY79_14505 K11752 diaminohydroxyphosphoribosylaminopyrimidine deaminase / 5-amino-6-(5-phosphoribosylamino)uracil reductase [EC:3.5.4.26 1.1.1.193] | (GenBank) ribD; bifunctional diaminohydroxyphosphoribosylaminopyrimidine deaminase/5-amino-6-(5-phosphoribosylamino)uracil reductase RibD (A)	K11752	promote	34.3	117	5.37e-28	112	97.9
A0002_02_NF5.fasta	A4511	CP011070.1_272	hhl:Halha_0892	hhl:Halha_0892 K11752 diaminohydroxyphosphoribosylaminopyrimidine deaminase / 5-amino-6-(5-phosphoribosylamino)uracil reductase [EC:3.5.4.26 1.1.1.193] | (GenBank) 2,5-diamino-6-hydroxy-4-(5-phosphoribosylamino)pyrimidine 1'-reductase (A)	K11752	promote	43.1	118	1.07e-47	163	95.4
A0002_02_NF5.fasta	A4570	CP011070.1_331	hlm:DV707_07895	hlm:DV707_07895 K20276 large repetitive protein | (GenBank) PKD domain-containing protein (A)	K20276	promote	31.9	186	1.27e-34	138	81.6
A0002_02_NF5.fasta	A4580	CP011070.1_341	avp:AVENP_0623	avp:AVENP_0623 K01497 GTP cyclohydrolase II [EC:3.5.4.25] | (GenBank) GTP cyclohydrolase II / phosphoribosyl-AMP cyclohydrolase (A)	K01497	promote	49.5	50	7.09e-27	103	90.9
A0002_02_NF5.fasta	A4882	CP011070.1_643	rhy:RD110_02755	rhy:RD110_02755 K01999 branched-chain amino acid transport system substrate-binding protein | (GenBank) hypothetical protein (A)	K01999	Processing transport	34.7	153	1.02e-32	128	95.3
A0002_02_NF5.fasta	A4902	CP011070.1_663	bos:BSY19_2333	bos:BSY19_2333 K02052 putative spermidine/putrescine transport system ATP-binding protein | (GenBank) ABC transporter family protein (A)	K02052	Processing transport	45.7	99	3.84e-48	165	72.5
A0002_02_NF5.fasta	A4964	CP011070.1_725	kpr:KPR_2917	kpr:KPR_2917 K02035 peptide/nickel transport system substrate-binding protein | (GenBank) unnamed protein product; highly similar to alcohol dehydrogenase from Klebsiella pneumoniae subsp. rhinoscleromatis ATCC 13884 (tr|C8TAE8) (A)	K02035	Processing transport	35.5	175	4.88e-48	174	84.3
A0002_02_NF5.fasta	A5089	CP011070.1_850	nin:NADRNF5_0857	nin:NADRNF5_0857 K08321 3-hydroxy-5-phosphonooxypentane-2,4-dione thiolase [EC:2.3.1.245] | (GenBank) lsrF; putative aldolase (A)	K08321	inhibit	100	0	1.03e-190	525	99.6
A0002_02_NF5.fasta	A5101	CP011070.1_862	nin:NADRNF5_0868	nin:NADRNF5_0868 K02031 peptide/nickel transport system ATP-binding protein | (GenBank) oppD; oligopeptide transporter subunit (A)	K02031	Processing transport	100	0	2.32e-225	616	99.7
A0002_02_NF5.fasta	A5144	CP011070.1_905	nin:NADRNF5_0914	nin:NADRNF5_0914 K20276 large repetitive protein | (GenBank) exported protein of unknown function (A)	K20276	promote	100	0	0	3228	98.3
A0002_02_NF5.fasta	A5270	CP011070.1_1031	goh:B932_3293	goh:B932_3293 K20527 type IV secretion system protein TrbB [EC:7.4.2.8] | (GenBank) type II/IV secretion system protein (A)	K20527	promote	37.1	149	2.35e-38	142	69.6
A0002_02_NF5.fasta	A5318	CP011070.1_1079	nin:NADRNF5_1094	nin:NADRNF5_1094 K01658 anthranilate synthase component II [EC:4.1.3.27] | (GenBank) trpG; Anthranilate synthase component 2 (A)	K01658	Synthesis	100	0	2.47e-147	410	99.5
A0002_02_NF5.fasta	A5322	CP011070.1_1083	F3KMJ3_9ARCH/23-291	AI-2 sensor	AI-2	Sensing	41.9	153	1.15e-72	237	43
A0002_02_NF5.fasta	A5401	CP011070.1_1162	awd:AWOD_II_1258	awd:AWOD_II_1258 K02052 putative spermidine/putrescine transport system ATP-binding protein | (GenBank) ABC transport, ATP-binding protein (A)	K02052	Processing transport	38.9	123	1.34e-32	125	81.2
A0002_02_NF5.fasta	A5408	CP011070.1_1169	nag:AArcMg_0751	amidase [EC:3.5.1.4] | (RefSeq) amidase (A)	K01426	Quenching	33.7	268	3.13e-61	211	85.1
A0002_02_NF5.fasta	A5647	CP011070.1_1408	nin:NADRNF5_1419	nin:NADRNF5_1419 K02033 peptide/nickel transport system permease protein | (GenBank) Binding-protein-dependent transporter inner membrane component (A)	K02033	Processing transport	100	0	2.27e-242	662	99.7
A0002_02_NF5.fasta	A5648	CP011070.1_1409	nin:NADRNF5_1420	nin:NADRNF5_1420 K02034 peptide/nickel transport system permease protein | (GenBank) ABC transporter, permease protein (A)	K02034	Processing transport	100	0	0	885	99.8
A0002_02_NF5.fasta	A5712	CP011070.1_1473	mis:MICPUN_58496	mis:MICPUN_58496 K01580 glutamate decarboxylase [EC:4.1.1.15] | (RefSeq) cysteine synthetase/pyridoxal dependent decarboxylase (A)	K01580	promote	32.3	184	3.48e-39	150	87.6
A0002_02_NF5.fasta	A5719	CP011070.1_1480	rrs:RoseRS_0904	rrs:RoseRS_0904 K20333 toxoflavin biosynthesis protein ToxD | (GenBank) protein of unknown function DUF323 (A)	K20333	promote	31.5	130	8.29e-25	105	57
A0002_02_NF5.fasta	A5722	CP011070.1_1483	nue:C5F50_04785	nue:C5F50_04785 K02032 peptide/nickel transport system ATP-binding protein | (GenBank) oligopeptide ABC transporter ATP-binding protein (A)	K02032	Processing transport	87.5	40	1.62e-205	567	99.7
A0002_02_NF5.fasta	A5759	CP011070.1_1520	nin:NADRNF5_1533	nin:NADRNF5_1533 K02035 peptide/nickel transport system substrate-binding protein | (GenBank) Solute binding protein-like protein (A)	K02035	Processing transport	100	0	0	1634	99.9
A0002_02_NF5.fasta	A5836	CP011070.1_1597	vbr:A6E01_14385	vbr:A6E01_14385 K10909 two-component system, autoinducer 2 sensor kinase/phosphatase LuxQ [EC:2.7.13.3 3.1.3.-] | (GenBank) hypothetical protein (A)	K10909	Processing transport	35.9	135	5.97e-33	137	42.4
A0002_02_NF5.fasta	A5851	CP011070.1_1612	minf:MESINF_1402	minf:MESINF_1402 K08321 3-hydroxy-5-phosphonooxypentane-2,4-dione thiolase [EC:2.3.1.245] | (GenBank) lsrF; putative aldolase (A)	K08321	inhibit	35.9	158	1.72e-45	156	97.7
A0002_02_NF5.fasta	A5858	CP011070.1_1619	pin:Ping_1202	pin:Ping_1202 K20964 c-di-GMP phosphodiesterase [EC:3.1.4.52] | (GenBank) diguanylate cyclase/phosphodiesterase with PAS/PAC sensor(s) (A)	K20964	Quenching	36	118	6.98e-27	117	40
A0002_02_NF5.fasta	A5880	CP011070.1_1641	nin:NADRNF5_1653	nin:NADRNF5_1653 K03106 signal recognition particle subunit SRP54 [EC:3.6.5.4] | (GenBank) srp; Signal recognition particle 54 kDa protein (A)	K03106	Processing transport	100	0	7,81e-313	848	99.8
A0002_02_NF5.fasta	A5888	CP011070.1_1649	niu:DSQ19_02680	niu:DSQ19_02680 K20488 two-component system, OmpR family, lantibiotic biosynthesis response regulator NisR/SpaR | (GenBank) response regulator (A)	K20488	Sensing	55.9	98	2.63e-82	248	91.2
A0002_02_NF5.fasta	A5889	CP011070.1_1650	kpr:KPR_2917	kpr:KPR_2917 K02035 peptide/nickel transport system substrate-binding protein | (GenBank) unnamed protein product; highly similar to alcohol dehydrogenase from Klebsiella pneumoniae subsp. rhinoscleromatis ATCC 13884 (tr|C8TAE8) (A)	K02035	Processing transport	31.4	205	1.45e-42	159	94.4
A0002_02_NF5.fasta	A5935	CP011070.1_1696	nbv:T478_0439	nbv:T478_0439 K20276 large repetitive protein | (GenBank) HYR domain protein (A)	K20276	promote	45.6	198	1.68e-35	145	76.6
A0002_02_NF5.fasta	A5937	CP011070.1_1698	anx:ACH33_16095	anx:ACH33_16095 K20490 lantibiotic transport system ATP-binding protein | (GenBank) lantibiotic ABC transporter ATP-binding protein (A)	K20490	promote	41.1	112	4.69e-42	148	63.4
A0002_02_NF5.fasta	A6003	CP011070.1_1764	nin:NADRNF5_1777	nin:NADRNF5_1777 K03076 preprotein translocase subunit SecY | (GenBank) secY; Protein translocase subunit SecY (A)	K03076	Processing transport	100	0	0	906	99.8
A0002_02_NF5.fasta	A6009	CP011070.1_1770	nin:NADRNF5_1783	nin:NADRNF5_1783 K03110 fused signal recognition particle receptor | (GenBank) ftsY; Signal recognition particle receptor FtsY (A)	K03110	Processing transport	100	0	4.9e-262	725	99.8
A0002_02_NF5.fasta	A6033	CP011070.1_1794	nmr:Nmar_1248	nmr:Nmar_1248 K02490 two-component system, response regulator, stage 0 sporulation protein F | (GenBank) response regulator receiver protein (A)	K02490	promote	53.1	45	8.23e-31	108	76.8
A0002_02_NF5.fasta	A6063	CP011070.1_1824	csom:MKD34_04790	csom:MKD34_04790 K02052 putative spermidine/putrescine transport system ATP-binding protein | (GenBank) ABC transporter ATP-binding protein (A)	K02052	Processing transport	33.9	146	1.7e-41	148	86.8
A0002_02_NF5.fasta	A6246	CP011070.1_2007	hlm:DV707_07895	hlm:DV707_07895 K20276 large repetitive protein | (GenBank) PKD domain-containing protein (A)	K20276	promote	33.3	197	3.08e-45	173	65
A0002_02_NF5.fasta	A6290	CP011070.1_2051	nue:C5F50_01240	nue:C5F50_01240 K02490 two-component system, response regulator, stage 0 sporulation protein F | (GenBank) response regulator (A)	K02490	promote	89.5	13	7.02e-74	218	98.4
A0002_02_NF5.fasta	A6315	CP011070.1_2076	nga:Ngar_c26910	nga:Ngar_c26910 K02035 peptide/nickel transport system substrate-binding protein | (GenBank) peptide/opine/nickel ABC uptake transporter, substrate-binding protein (A)	K02035	Processing transport	45.5	63	7.12e-23	100	47.4
A0002_02_NF5.fasta	A6356	CP011070.1_2117	nin:NADRNF5_2127	nin:NADRNF5_2127 K01897 long-chain acyl-CoA synthetase [EC:6.2.1.3] | (GenBank) 4-hydroxybutyryl-CoA dehydratase (A)	K01897	Synthesis	100	0	0	928	99.8
A0002_02_NF5.fasta	A6419	CP011070.1_2180	cbn:CbC4_6015	cbn:CbC4_6015 K20490 lantibiotic transport system ATP-binding protein | (GenBank) ABC transporter related protein (A)	K20490	promote	34.5	137	1.97e-38	138	70.3
A0003_03_HMK29.fasta	A6480	contig_1_31	avp:AVENP_0623	avp:AVENP_0623 K01497 GTP cyclohydrolase II [EC:3.5.4.25] | (GenBank) GTP cyclohydrolase II / phosphoribosyl-AMP cyclohydrolase (A)	K01497	promote	47.5	52	4.87e-27	103	91.7
A0003_03_HMK29.fasta	A6490	contig_1_41	hlm:DV707_07895	hlm:DV707_07895 K20276 large repetitive protein | (GenBank) PKD domain-containing protein (A)	K20276	promote	32.8	183	9.38e-35	139	81.6
A0003_03_HMK29.fasta	A6544	contig_1_95	hhl:Halha_0892	hhl:Halha_0892 K11752 diaminohydroxyphosphoribosylaminopyrimidine deaminase / 5-amino-6-(5-phosphoribosylamino)uracil reductase [EC:3.5.4.26 1.1.1.193] | (GenBank) 2,5-diamino-6-hydroxy-4-(5-phosphoribosylamino)pyrimidine 1'-reductase (A)	K11752	promote	42.2	120	1.27e-45	157	95.4
A0003_03_HMK29.fasta	A6549	contig_1_100	rhj:HZY79_14505	rhj:HZY79_14505 K11752 diaminohydroxyphosphoribosylaminopyrimidine deaminase / 5-amino-6-(5-phosphoribosylamino)uracil reductase [EC:3.5.4.26 1.1.1.193] | (GenBank) ribD; bifunctional diaminohydroxyphosphoribosylaminopyrimidine deaminase/5-amino-6-(5-phosphoribosylamino)uracil reductase RibD (A)	K11752	promote	35.4	115	7.36e-28	112	97.9
A0003_03_HMK29.fasta	A6584	contig_1_135	csh:Closa_2090	branched-chain amino acid transport system ATP-binding protein K01996 branched-chain amino acid transport system ATP-binding protein K01998 branched-chain amino acid transport system permease protein | (GenBank) ABC transporter (A)	K01996	Processing transport	32.8	144	3.59e-34	125	94.2
A0003_03_HMK29.fasta	A6658	contig_1_209	rrs:RoseRS_2318	rrs:RoseRS_2318 K02031 peptide/nickel transport system ATP-binding protein K02032 peptide/nickel transport system ATP-binding protein | (GenBank) ABC transporter related (A)	K02031	Processing transport	42.1	96	1.85e-32	124	91.3
A0003_03_HMK29.fasta	A6709	contig_1_260	bbrn:B2258_0455	bbrn:B2258_0455 K20276 large repetitive protein | (GenBank) Fused Hypothetical protein with a fibronectin type III domain and MoxR protein (A)	K20276	promote	41.9	174	5.6e-71	242	95.4
A0003_03_HMK29.fasta	A6719	contig_1_270	F3KLW3_9ARCH/21-278	AI-2 sensor	AI-2	Sensing	65.9	87	7.67e-117	350	43.7
A0003_03_HMK29.fasta	A6832	contig_4_10	hebr:AEBR_2159	hebr:AEBR_2159 K20964 c-di-GMP phosphodiesterase [EC:3.1.4.52] | (GenBank) Cache sensor-containing diguanylate cyclase/phosphodiesterase (A)	K20964	Quenching	30.2	124	7.16e-22	100	56.1
A0003_03_HMK29.fasta	A6866	contig_4_44	nin:NADRNF5_0857	nin:NADRNF5_0857 K08321 3-hydroxy-5-phosphonooxypentane-2,4-dione thiolase [EC:2.3.1.245] | (GenBank) lsrF; putative aldolase (A)	K08321	inhibit	98.5	4	4.24e-186	516	82.4
A0003_03_HMK29.fasta	A6876	contig_4_54	nin:NADRNF5_0868	nin:NADRNF5_0868 K02031 peptide/nickel transport system ATP-binding protein | (GenBank) oppD; oligopeptide transporter subunit (A)	K02031	Processing transport	93.9	19	6.27e-214	587	99.7
A0003_03_HMK29.fasta	A6884	contig_4_62	nja:NSJP_2683	nja:NSJP_2683 K07711 two-component system, NtrC family, sensor histidine kinase GlrK [EC:2.7.13.3] | (GenBank) putative Sensor histidine kinase (A)	K07711	Processing transport	31.2	180	9.35e-31	129	44.1
A0003_03_HMK29.fasta	A7035	contig_4_213	goh:B932_3293	goh:B932_3293 K20527 type IV secretion system protein TrbB [EC:7.4.2.8] | (GenBank) type II/IV secretion system protein (A)	K20527	promote	37.1	149	2.75e-37	143	46.9
A0003_03_HMK29.fasta	A7082	contig_4_260	nin:NADRNF5_1094	nin:NADRNF5_1094 K01658 anthranilate synthase component II [EC:4.1.3.27] | (GenBank) trpG; Anthranilate synthase component 2 (A)	K01658	Synthesis	96.5	7	6.54e-143	399	99.5
A0003_03_HMK29.fasta	A7086	contig_4_264	F3KMJ3_9ARCH/23-291	AI-2 sensor	AI-2	Sensing	43	150	9.93e-75	243	43
A0003_03_HMK29.fasta	A7176	contig_4_354	awd:AWOD_II_1258	awd:AWOD_II_1258 K02052 putative spermidine/putrescine transport system ATP-binding protein | (GenBank) ABC transport, ATP-binding protein (A)	K02052	Processing transport	38.4	124	2.62e-32	124	81.2
A0003_03_HMK29.fasta	A7183	contig_4_361	nou:Natoc_0309	nou:Natoc_0309 K01426 amidase [EC:3.5.1.4] | (GenBank) amidase, Asp-tRNAAsn/Glu-tRNAGln amidotransferase A subunit (A)	K01426	Quenching	35.1	258	2.74e-63	216	85.1
A0003_03_HMK29.fasta	A7233	contig_4_411	hali:BV210_11890	hali:BV210_11890 K20327 glycosyltransferase XagB | (GenBank) hypothetical protein (A)	K20327	inhibit	30.1	180	9.7e-26	114	42.7
A0003_03_HMK29.fasta	A7367	contig_4_545	nin:NADRNF5_1419	nin:NADRNF5_1419 K02033 peptide/nickel transport system permease protein | (GenBank) Binding-protein-dependent transporter inner membrane component (A)	K02033	Processing transport	99.1	3	4.15e-236	646	99.7
A0003_03_HMK29.fasta	A7368	contig_4_546	nin:NADRNF5_1420	nin:NADRNF5_1420 K02034 peptide/nickel transport system permease protein | (GenBank) ABC transporter, permease protein (A)	K02034	Processing transport	95.6	20	6,73e-316	857	99.8
A0003_03_HMK29.fasta	A7436	contig_4_614	mis:MICPUN_58496	mis:MICPUN_58496 K01580 glutamate decarboxylase [EC:4.1.1.15] | (RefSeq) cysteine synthetase/pyridoxal dependent decarboxylase (A)	K01580	promote	31.6	186	7.34e-38	146	87.6
A0003_03_HMK29.fasta	A7445	contig_4_623	nue:C5F50_04785	nue:C5F50_04785 K02032 peptide/nickel transport system ATP-binding protein | (GenBank) oligopeptide ABC transporter ATP-binding protein (A)	K02032	Processing transport	88.2	38	1.69e-207	572	99.7
A0003_03_HMK29.fasta	A7482	contig_4_660	nin:NADRNF5_1533	nin:NADRNF5_1533 K02035 peptide/nickel transport system substrate-binding protein | (GenBank) Solute binding protein-like protein (A)	K02035	Processing transport	90	81	0	1489	99.9
A0003_03_HMK29.fasta	A7493	contig_6_5	cauf:CSW63_00320	cauf:CSW63_00320 K20527 type IV secretion system protein TrbB [EC:7.4.2.8] | (GenBank) trbB; P-type conjugative transfer ATPase TrbB (A)	K20527	promote	30.7	158	5.18e-23	103	43.1
A0003_03_HMK29.fasta	A7608	contig_6_120	kpr:KPR_2917	kpr:KPR_2917 K02035 peptide/nickel transport system substrate-binding protein | (GenBank) unnamed protein product; highly similar to alcohol dehydrogenase from Klebsiella pneumoniae subsp. rhinoscleromatis ATCC 13884 (tr|C8TAE8) (A)	K02035	Processing transport	35.5	175	6.5e-47	171	84.3
A0003_03_HMK29.fasta	A7701	contig_7_30	cbn:CbC4_6015	cbn:CbC4_6015 K20490 lantibiotic transport system ATP-binding protein | (GenBank) ABC transporter related protein (A)	K20490	promote	34.5	137	3.89e-38	137	70.3
A0003_03_HMK29.fasta	A7807	contig_7_136	nue:C5F50_01240	nue:C5F50_01240 K02490 two-component system, response regulator, stage 0 sporulation protein F | (GenBank) response regulator (A)	K02490	promote	88.7	14	1.16e-72	215	98.4
A0003_03_HMK29.fasta	A7855	contig_7_184	hlm:DV707_07895	hlm:DV707_07895 K20276 large repetitive protein | (GenBank) PKD domain-containing protein (A)	K20276	promote	33.3	197	1.51e-43	168	65
A0003_03_HMK29.fasta	A8013	contig_7_342	csom:MKD34_04790	csom:MKD34_04790 K02052 putative spermidine/putrescine transport system ATP-binding protein | (GenBank) ABC transporter ATP-binding protein (A)	K02052	Processing transport	33.9	146	2.38e-41	148	86.8
A0003_03_HMK29.fasta	A8036	contig_7_365	nmr:Nmar_1248	nmr:Nmar_1248 K02490 two-component system, response regulator, stage 0 sporulation protein F | (GenBank) response regulator receiver protein (A)	K02490	promote	53.1	45	7.1e-31	108	79.3
A0003_03_HMK29.fasta	A8061	contig_7_390	nue:C5F50_02825	nue:C5F50_02825 K03110 fused signal recognition particle receptor | (GenBank) ftsY; signal recognition particle-docking protein FtsY (A)	K03110	Processing transport	94.3	18	4.64e-203	568	95.8
A0003_03_HMK29.fasta	A8062	contig_8_1	nin:NADRNF5_1783	nin:NADRNF5_1783 K03110 fused signal recognition particle receptor | (GenBank) ftsY; Signal recognition particle receptor FtsY (A)	K03110	Processing transport	69.5	24	1.2e-33	125	68.8
A0003_03_HMK29.fasta	A8068	contig_8_7	nin:NADRNF5_1777	nin:NADRNF5_1777 K03076 preprotein translocase subunit SecY | (GenBank) secY; Protein translocase subunit SecY (A)	K03076	Processing transport	97.9	10	0	899	99.8
A0003_03_HMK29.fasta	A8134	contig_8_73	K0BDJ8_9ARCH/22-286	AI-2 sensor	AI-2	Sensing	78.5	57	9.22e-144	418	46.3
A0003_03_HMK29.fasta	A8156	contig_8_95	anx:ACH33_16095	anx:ACH33_16095 K20490 lantibiotic transport system ATP-binding protein | (GenBank) lantibiotic ABC transporter ATP-binding protein (A)	K20490	promote	41.1	112	3.33e-42	149	63.4
A0003_03_HMK29.fasta	A8158	contig_8_97	nbv:T478_0439	nbv:T478_0439 K20276 large repetitive protein | (GenBank) HYR domain protein (A)	K20276	promote	45	194	9.63e-35	142	76.5
A0003_03_HMK29.fasta	A8205	contig_8_144	kpr:KPR_2917	kpr:KPR_2917 K02035 peptide/nickel transport system substrate-binding protein | (GenBank) unnamed protein product; highly similar to alcohol dehydrogenase from Klebsiella pneumoniae subsp. rhinoscleromatis ATCC 13884 (tr|C8TAE8) (A)	K02035	Processing transport	31.1	202	9.81e-42	157	92.5
A0003_03_HMK29.fasta	A8206	contig_8_145	niu:DSQ19_02680	niu:DSQ19_02680 K20488 two-component system, OmpR family, lantibiotic biosynthesis response regulator NisR/SpaR | (GenBank) response regulator (A)	K20488	Sensing	56.3	97	2.63e-82	248	91.2
A0003_03_HMK29.fasta	A8214	contig_8_153	nin:NADRNF5_1653	nin:NADRNF5_1653 K03106 signal recognition particle subunit SRP54 [EC:3.6.5.4] | (GenBank) srp; Signal recognition particle 54 kDa protein (A)	K03106	Processing transport	98.6	6	0	840	99.8
A0003_03_HMK29.fasta	A8240	contig_8_179	minf:MESINF_1402	minf:MESINF_1402 K08321 3-hydroxy-5-phosphonooxypentane-2,4-dione thiolase [EC:2.3.1.245] | (GenBank) lsrF; putative aldolase (A)	K08321	inhibit	36.3	157	4.34e-46	157	97.7
A0003_03_HMK29.fasta	A8310	contig_9_10	bos:BSY19_2333	bos:BSY19_2333 K02052 putative spermidine/putrescine transport system ATP-binding protein | (GenBank) ABC transporter family protein (A)	K02052	Processing transport	45.7	99	3.84e-48	165	72.5
A0003_03_HMK29.fasta	A8330	contig_9_30	rhy:RD110_02755	rhy:RD110_02755 K01999 branched-chain amino acid transport system substrate-binding protein | (GenBank) hypothetical protein (A)	K01999	Processing transport	35.1	152	3.99e-33	129	95.3
A0004_04_NM25.fasta	A8740	Contig00110_127	nzt:NZOSNM25_001228	nzt:NZOSNM25_001228 K02033 peptide/nickel transport system permease protein | (GenBank) ABC transporter permease (A)	K02033	Processing transport	100	0	1.95e-243	665	99.7
A0004_04_NM25.fasta	A8741	Contig00110_128	nzt:NZOSNM25_001229	nzt:NZOSNM25_001229 K02034 peptide/nickel transport system permease protein | (GenBank) ABC transporter permease (A)	K02034	Processing transport	100	0	0	887	99.8
A0004_04_NM25.fasta	A8851	Contig00110_238	mis:MICPUN_58496	mis:MICPUN_58496 K01580 glutamate decarboxylase [EC:4.1.1.15] | (RefSeq) cysteine synthetase/pyridoxal dependent decarboxylase (A)	K01580	promote	32.6	183	1.39e-39	151	87.6
A0004_04_NM25.fasta	A8858	Contig00110_245	rrs:RoseRS_0904	rrs:RoseRS_0904 K20333 toxoflavin biosynthesis protein ToxD | (GenBank) protein of unknown function DUF323 (A)	K20333	promote	30.9	133	2.3e-25	107	57
A0004_04_NM25.fasta	A8860	Contig00110_247	nzt:NZOSNM25_001345	nzt:NZOSNM25_001345 K02032 peptide/nickel transport system ATP-binding protein | (GenBank) ABC transporter ATP-binding protein (A)	K02032	Processing transport	100	0	1.15e-230	630	99.7
A0004_04_NM25.fasta	A8894	Contig00110_281	nzt:NZOSNM25_001378	nzt:NZOSNM25_001378 K02035 peptide/nickel transport system substrate-binding protein | (GenBank) ABC transporter substrate-binding protein (A)	K02035	Processing transport	100	0	0	1661	99.9
A0004_04_NM25.fasta	A8899	Contig00110_286	hali:BV210_05620	hali:BV210_05620 K20276 large repetitive protein | (GenBank) hypothetical protein (A)	K20276	promote	30.7	241	1.16e-40	165	49.6
A0004_04_NM25.fasta	A8975	Contig00110_362	minf:MESINF_1402	minf:MESINF_1402 K08321 3-hydroxy-5-phosphonooxypentane-2,4-dione thiolase [EC:2.3.1.245] | (GenBank) lsrF; putative aldolase (A)	K08321	inhibit	37.5	154	1.05e-47	162	97
A0004_04_NM25.fasta	A8999	Contig00110_386	nzt:NZOSNM25_001482	nzt:NZOSNM25_001482 K03106 signal recognition particle subunit SRP54 [EC:3.6.5.4] | (GenBank) signal recognition particle receptor subunit alpha (A)	K03106	Processing transport	100	0	2,94e-312	847	99.8
A0004_04_NM25.fasta	A9007	Contig00110_394	niu:DSQ19_02680	niu:DSQ19_02680 K20488 two-component system, OmpR family, lantibiotic biosynthesis response regulator NisR/SpaR | (GenBank) response regulator (A)	K20488	Sensing	55	100	2.14e-81	246	91.2
A0004_04_NM25.fasta	A9008	Contig00110_395	kpr:KPR_2917	kpr:KPR_2917 K02035 peptide/nickel transport system substrate-binding protein | (GenBank) unnamed protein product; highly similar to alcohol dehydrogenase from Klebsiella pneumoniae subsp. rhinoscleromatis ATCC 13884 (tr|C8TAE8) (A)	K02035	Processing transport	31.9	198	7.66e-43	160	92.5
A0004_04_NM25.fasta	A9053	Contig00111_23	csom:MKD34_04790	csom:MKD34_04790 K02052 putative spermidine/putrescine transport system ATP-binding protein | (GenBank) ABC transporter ATP-binding protein (A)	K02052	Processing transport	34.3	145	1.94e-43	153	87.4
A0004_04_NM25.fasta	A9059	Contig00111_29	nbv:T478_0439	nbv:T478_0439 K20276 large repetitive protein | (GenBank) HYR domain protein (A)	K20276	promote	43.4	205	1.4e-37	151	73.9
A0004_04_NM25.fasta	A9061	Contig00111_31	anx:ACH33_16095	anx:ACH33_16095 K20490 lantibiotic transport system ATP-binding protein | (GenBank) lantibiotic ABC transporter ATP-binding protein (A)	K20490	promote	43	108	1.44e-42	150	62.1
A0004_04_NM25.fasta	A9155	Contig00111_125	nzt:NZOSNM25_001636	nzt:NZOSNM25_001636 K03076 preprotein translocase subunit SecY | (GenBank) preprotein translocase subunit SecY (A)	K03076	Processing transport	100	0	0	909	99.8
A0004_04_NM25.fasta	A9161	Contig00111_131	nzt:NZOSNM25_001642	nzt:NZOSNM25_001642 K03110 fused signal recognition particle receptor | (GenBank) signal recognition particle-docking protein FtsY (A)	K03110	Processing transport	94.7	0	4.69e-268	735	99.8
A0004_04_NM25.fasta	A9342	Contig00111_312	hlm:DV707_07895	hlm:DV707_07895 K20276 large repetitive protein | (GenBank) PKD domain-containing protein (A)	K20276	promote	34.3	189	4.67e-44	170	63.4
A0004_04_NM25.fasta	A9423	Contig00221_70	F3KMJ3_9ARCH/23-291	AI-2 sensor	AI-2	Sensing	43.8	148	7.4e-75	243	44.3
A0004_04_NM25.fasta	A9434	Contig00221_81	nzt:NZOSNM25_000469	nzt:NZOSNM25_000469 K04750 PhnB protein | (GenBank) VOC family protein (A)	K04750	Synthesis	100	0	7.26e-118	332	99.4
A0004_04_NM25.fasta	A9474	Contig00221_121	rhy:RD110_02755	rhy:RD110_02755 K01999 branched-chain amino acid transport system substrate-binding protein | (GenBank) hypothetical protein (A)	K01999	Processing transport	34.7	153	1.55e-33	130	95.3
A0004_04_NM25.fasta	A9495	Contig00221_142	ssai:N0B31_14615	ssai:N0B31_14615 K02052 putative spermidine/putrescine transport system ATP-binding protein | (GenBank) ABC transporter ATP-binding protein (A)	K02052	Processing transport	45.1	110	1.66e-48	166	82.4
A0004_04_NM25.fasta	A9565	Contig00221_212	F3KLW3_9ARCH/21-278	AI-2 sensor	AI-2	Sensing	37.1	147	1.61e-44	161	43.5
A0004_04_NM25.fasta	A9605	Contig00221_252	kpr:KPR_2917	kpr:KPR_2917 K02035 peptide/nickel transport system substrate-binding protein | (GenBank) unnamed protein product; highly similar to alcohol dehydrogenase from Klebsiella pneumoniae subsp. rhinoscleromatis ATCC 13884 (tr|C8TAE8) (A)	K02035	Processing transport	35.1	176	9.33e-48	173	84.3
A0004_04_NM25.fasta	A9630	Contig00221_277	nmr:Nmar_1248	nmr:Nmar_1248 K02490 two-component system, response regulator, stage 0 sporulation protein F | (GenBank) response regulator receiver protein (A)	K02490	promote	50.5	47	2.71e-28	102	78.5
A0004_04_NM25.fasta	A9706	Contig00221_353	A0A2A3T7W1_9ARCH/85-366	AI-2 sensor	AI-2	Sensing	63.2	102	1.01e-117	357	40
A0004_04_NM25.fasta	A9725	Contig00221_372	cauf:CSW63_00320	cauf:CSW63_00320 K20527 type IV secretion system protein TrbB [EC:7.4.2.8] | (GenBank) trbB; P-type conjugative transfer ATPase TrbB (A)	K20527	promote	30.1	171	1.29e-22	102	47.6
A0004_04_NM25.fasta	A9892	Contig00310_39	nzt:NZOSNM25_000802	nzt:NZOSNM25_000802 K08321 3-hydroxy-5-phosphonooxypentane-2,4-dione thiolase [EC:2.3.1.245] | (GenBank) 3-hydroxy-5-phosphonooxypentane-2,4-dione thiolase (A)	K08321	inhibit	100	0	1.41e-199	551	91.8
A0004_04_NM25.fasta	A9904	Contig00310_51	nzt:NZOSNM25_000813	nzt:NZOSNM25_000813 K02031 peptide/nickel transport system ATP-binding protein | (GenBank) ABC transporter ATP-binding protein (A)	K02031	Processing transport	100	0	2.32e-225	616	99.7
A0004_04_NM25.fasta	A9959	Contig00310_106	rca:Rcas_3149	rca:Rcas_3149 K02031 peptide/nickel transport system ATP-binding protein K02032 peptide/nickel transport system ATP-binding protein | (GenBank) ABC transporter related (A)	K02031	Processing transport	39.1	135	1.49e-48	170	93.3
A0004_04_NM25.fasta	A10046	Contig00310_193	goh:B932_3293	goh:B932_3293 K20527 type IV secretion system protein TrbB [EC:7.4.2.8] | (GenBank) type II/IV secretion system protein (A)	K20527	promote	37.1	149	7.38e-38	145	47.1
A0004_04_NM25.fasta	A10089	Contig00310_236	nzt:NZOSNM25_000996	nzt:NZOSNM25_000996 K01658 anthranilate synthase component II [EC:4.1.3.27] | (GenBank) aminodeoxychorismate/anthranilate synthase component II (A)	K01658	Synthesis	100	0	1.74e-147	410	99.5
A0004_04_NM25.fasta	A10143	Contig00310_290	txi:TH3_13475	txi:TH3_13475 K02052 putative spermidine/putrescine transport system ATP-binding protein | (GenBank) ABC transporter ATP-binding protein (A)	K02052	Processing transport	38.1	130	2.36e-31	122	83.4
A0004_04_NM25.fasta	A10150	Contig00310_297	nou:Natoc_0309	nou:Natoc_0309 K01426 amidase [EC:3.5.1.4] | (GenBank) amidase, Asp-tRNAAsn/Glu-tRNAGln amidotransferase A subunit (A)	K01426	Quenching	34.4	261	1.1e-61	212	85.1
A0004_04_NM25.fasta	A10200	Contig00310_347	hali:BV210_11890	hali:BV210_11890 K20327 glycosyltransferase XagB | (GenBank) hypothetical protein (A)	K20327	inhibit	31.2	201	2.56e-30	128	48.4
A0004_04_NM25.fasta	A10235	Contig00410_32	hlm:DV707_07895	hlm:DV707_07895 K20276 large repetitive protein | (GenBank) PKD domain-containing protein (A)	K20276	promote	32	183	4.38e-31	128	80.5
A0004_04_NM25.fasta	A10245	Contig00410_42	avp:AVENP_0623	avp:AVENP_0623 K01497 GTP cyclohydrolase II [EC:3.5.4.25] | (GenBank) GTP cyclohydrolase II / phosphoribosyl-AMP cyclohydrolase (A)	K01497	promote	49.5	50	1.71e-28	107	90.9
A0004_04_NM25.fasta	A10432	Contig00420_163	rca:Rcas_3149	rca:Rcas_3149 K02031 peptide/nickel transport system ATP-binding protein K02032 peptide/nickel transport system ATP-binding protein | (GenBank) ABC transporter related (A)	K02031	Processing transport	42.9	102	1.29e-37	139	92.3
A0004_04_NM25.fasta	A10467	Contig00420_198	csh:Closa_2090	branched-chain amino acid transport system ATP-binding protein K01996 branched-chain amino acid transport system ATP-binding protein K01998 branched-chain amino acid transport system permease protein | (GenBank) ABC transporter (A)	K01996	Processing transport	32.1	147	2.78e-33	123	94.2
A0004_04_NM25.fasta	A10503	Contig00420_234	rhj:HZY79_14505	rhj:HZY79_14505 K11752 diaminohydroxyphosphoribosylaminopyrimidine deaminase / 5-amino-6-(5-phosphoribosylamino)uracil reductase [EC:3.5.4.26 1.1.1.193] | (GenBank) ribD; bifunctional diaminohydroxyphosphoribosylaminopyrimidine deaminase/5-amino-6-(5-phosphoribosylamino)uracil reductase RibD (A)	K11752	promote	35	117	2.31e-29	116	97.9
A0004_04_NM25.fasta	A10508	Contig00420_239	hhl:Halha_0892	hhl:Halha_0892 K11752 diaminohydroxyphosphoribosylaminopyrimidine deaminase / 5-amino-6-(5-phosphoribosylamino)uracil reductase [EC:3.5.4.26 1.1.1.193] | (GenBank) 2,5-diamino-6-hydroxy-4-(5-phosphoribosylamino)pyrimidine 1'-reductase (A)	K11752	promote	41.2	122	2.97e-43	151	95.4
A0004_04_NM25.fasta	A10584	Contig00510_53	nue:C5F50_01240	nue:C5F50_01240 K02490 two-component system, response regulator, stage 0 sporulation protein F | (GenBank) response regulator (A)	K02490	promote	89.6	13	3.48e-74	219	99.2
A0004_04_NM25.fasta	A10644	Contig00510_113	nin:NADRNF5_2127	nin:NADRNF5_2127 K01897 long-chain acyl-CoA synthetase [EC:6.2.1.3] | (GenBank) 4-hydroxybutyryl-CoA dehydratase (A)	K01897	Synthesis	68.7	149	7.34e-237	659	99.8
A0004_04_NM25.fasta	A10697	Contig00510_166	byl:A4V09_10465	byl:A4V09_10465 K20490 lantibiotic transport system ATP-binding protein | (GenBank) lantibiotic ABC transporter ATP-binding protein (A)	K20490	promote	34.6	135	8.28e-36	132	69.3
A0005_05_BD31.fasta	A11021	AEXL02000138.1_2	nkr:NKOR_07460	nkr:NKOR_07460 K02490 two-component system, response regulator, stage 0 sporulation protein F | (GenBank) response regulator receiver protein (A)	K02490	promote	44.1	65	1.16e-27	101	95.2
A0005_05_BD31.fasta	A11024	AEXL02000138.1_5	hlm:DV707_07895	hlm:DV707_07895 K20276 large repetitive protein | (GenBank) PKD domain-containing protein (A)	K20276	promote	33.1	189	8.92e-40	157	63
A0005_05_BD31.fasta	A11129	AEXL02000134.1_5	csb:CLSA_c23610	csb:CLSA_c23610 K01658 anthranilate synthase component II [EC:4.1.3.27] | (GenBank) trpGD: anthranilate synthase component II (A)	K01658	Synthesis	33.5	121	2.37e-26	103	77
A0005_05_BD31.fasta	A11185	AEXL02000130.1_34	rhj:HZY79_14505	rhj:HZY79_14505 K11752 diaminohydroxyphosphoribosylaminopyrimidine deaminase / 5-amino-6-(5-phosphoribosylamino)uracil reductase [EC:3.5.4.26 1.1.1.193] | (GenBank) ribD; bifunctional diaminohydroxyphosphoribosylaminopyrimidine deaminase/5-amino-6-(5-phosphoribosylamino)uracil reductase RibD (A)	K11752	promote	37.4	111	7.72e-32	123	97.9
A0005_05_BD31.fasta	A11191	AEXL02000130.1_40	bco:Bcell_1803	bco:Bcell_1803 K11752 diaminohydroxyphosphoribosylaminopyrimidine deaminase / 5-amino-6-(5-phosphoribosylamino)uracil reductase [EC:3.5.4.26 1.1.1.193] | (GenBank) riboflavin biosynthesis protein RibD (A)	K11752	promote	42.2	119	8.07e-43	150	95.4
A0005_05_BD31.fasta	A11259	AEXL02000126.1_26	mbac:BN1209_1335	mbac:BN1209_1335 K03110 fused signal recognition particle receptor | (GenBank) ftsY; Signal recognition particle receptor FtsY (A)	K03110	Processing transport	72	80	1.91e-165	467	99.4
A0005_05_BD31.fasta	A11260	AEXL02000126.1_27	bgf:BC1003_6039	bgf:BC1003_6039 K02052 putative spermidine/putrescine transport system ATP-binding protein | (GenBank) ABC transporter related protein (A)	K02052	Processing transport	37.2	130	1.23e-41	148	97.3
A0005_05_BD31.fasta	A11299	AEXL02000120.1_14	nin:NADRNF5_1419	nin:NADRNF5_1419 K02033 peptide/nickel transport system permease protein | (GenBank) Binding-protein-dependent transporter inner membrane component (A)	K02033	Processing transport	94	21	1.83e-232	637	99.7
A0005_05_BD31.fasta	A11300	AEXL02000120.1_15	nue:C5F50_05380	nue:C5F50_05380 K02034 peptide/nickel transport system permease protein | (GenBank) peptide ABC transporter permease (A)	K02034	Processing transport	85.9	64	5.97e-287	784	99.8
A0005_05_BD31.fasta	A11478	AEXL02000108.1_24	avp:AVENP_0623	avp:AVENP_0623 K01497 GTP cyclohydrolase II [EC:3.5.4.25] | (GenBank) GTP cyclohydrolase II / phosphoribosyl-AMP cyclohydrolase (A)	K01497	promote	49.5	50	4.54e-28	106	91.7
A0005_05_BD31.fasta	A11488	AEXL02000108.1_34	hlm:DV707_07895	hlm:DV707_07895 K20276 large repetitive protein | (GenBank) PKD domain-containing protein (A)	K20276	promote	32.1	197	1.84e-36	144	87.1
A0005_05_BD31.fasta	A11518	AEXL02000103.1_1	minf:MESINF_1402	minf:MESINF_1402 K08321 3-hydroxy-5-phosphonooxypentane-2,4-dione thiolase [EC:2.3.1.245] | (GenBank) lsrF; putative aldolase (A)	K08321	inhibit	37.3	135	3.54e-40	142	91.1
A0005_05_BD31.fasta	A11543	AEXL02000101.1_10	phx:KGNDJEFE_01379	phx:KGNDJEFE_01379 K20490 lantibiotic transport system ATP-binding protein | (GenBank) yxlF_2; putative ABC transporter ATP-binding protein YxlF (A)	K20490	promote	35.5	135	3.34e-37	135	70.3
A0005_05_BD31.fasta	A11717	AEXL02000090.1_62	nox:C5F49_06125	nox:C5F49_06125 K08321 3-hydroxy-5-phosphonooxypentane-2,4-dione thiolase [EC:2.3.1.245] | (GenBank) 3-hydroxy-5-phosphonooxypentane-2,4-dione thiolase (A)	K08321	inhibit	93.1	16	8.44e-178	498	90.1
A0005_05_BD31.fasta	A11732	AEXL02000090.1_77	niw:Nisw_08125	niw:Nisw_08125 K02031 peptide/nickel transport system ATP-binding protein | (GenBank) ABC transporter ATP-binding protein (A)	K02031	Processing transport	83.2	52	1.69e-190	528	99.7
A0005_05_BD31.fasta	A11870	AEXL02000089.1_11	nir:NSED_03180	nir:NSED_03180 K02035 peptide/nickel transport system substrate-binding protein | (GenBank) solute binding protein-like protein (A)	K02035	Processing transport	76.7	190	0	1332	99.4
A0005_05_BD31.fasta	A11934	AEXL02000087.1_48	nox:C5F49_05650	nox:C5F49_05650 K02032 peptide/nickel transport system ATP-binding protein | (GenBank) oligopeptide ABC transporter ATP-binding protein (A)	K02032	Processing transport	85.4	47	4.24e-201	556	99.7
A0005_05_BD31.fasta	A11936	AEXL02000087.1_50	rca:Rcas_4092	rca:Rcas_4092 K20333 toxoflavin biosynthesis protein ToxD | (GenBank) protein of unknown function DUF323 (A)	K20333	promote	30.7	136	2.55e-26	109	58.6
A0005_05_BD31.fasta	A11945	AEXL02000087.1_59	mis:MICPUN_58496	mis:MICPUN_58496 K01580 glutamate decarboxylase [EC:4.1.1.15] | (RefSeq) cysteine synthetase/pyridoxal dependent decarboxylase (A)	K01580	promote	32.9	182	4.11e-40	153	87.6
A0005_05_BD31.fasta	A11996	AEXL02000078.1_1	kna:B0W47_15300	kna:B0W47_15300 K20527 type IV secretion system protein TrbB [EC:7.4.2.8] | (GenBank) P-type conjugative transfer ATPase TrbB (A)	K20527	promote	40.1	89	1.36e-25	105	69.2
A0005_05_BD31.fasta	A12046	AEXL02000075.1_35	rca:Rcas_3149	rca:Rcas_3149 K02031 peptide/nickel transport system ATP-binding protein K02032 peptide/nickel transport system ATP-binding protein | (GenBank) ABC transporter related (A)	K02031	Processing transport	40	99	2.28e-31	121	91.3
A0005_05_BD31.fasta	A12083	AEXL02000075.1_72	rst:ATY39_10640	rst:ATY39_10640 K10823 oligopeptide transport system ATP-binding protein | (GenBank) peptide ABC transporter ATP-binding protein (A)	K10823	Processing transport	35.2	136	2.09e-33	125	90.8
A0005_05_BD31.fasta	A12105	AEXL02000074.1_9	nir:NSED_02675	nir:NSED_02675 K03106 signal recognition particle subunit SRP54 [EC:3.6.5.4] | (GenBank) GTP-binding signal recognition particle (A)	K03106	Processing transport	95	22	1.86e-299	815	99.8
A0005_05_BD31.fasta	A12128	AEXL02000070.1_4	niw:Nisw_02840	niw:Nisw_02840 K03110 fused signal recognition particle receptor | (GenBank) ftsY; signal recognition particle-docking protein FtsY (A)	K03110	Processing transport	88.9	18	1.95e-88	270	95.9
A0005_05_BD31.fasta	A12129	AEXL02000070.1_5	nue:C5F50_02825	nue:C5F50_02825 K03110 fused signal recognition particle receptor | (GenBank) ftsY; signal recognition particle-docking protein FtsY (A)	K03110	Processing transport	84.8	17	1.31e-58	191	75.2
A0005_05_BD31.fasta	A12218	AEXL02000062.1_20	cohn:KCTCHS21_02210	cohn:KCTCHS21_02210 K20276 large repetitive protein | (GenBank) hypothetical protein (A)	K20276	promote	30.1	282	1.59e-44	173	86.5
A0005_05_BD31.fasta	A12235	AEXL02000062.1_37	kpr:KPR_2917	kpr:KPR_2917 K02035 peptide/nickel transport system substrate-binding protein | (GenBank) unnamed protein product; highly similar to alcohol dehydrogenase from Klebsiella pneumoniae subsp. rhinoscleromatis ATCC 13884 (tr|C8TAE8) (A)	K02035	Processing transport	32.2	197	1.55e-43	162	92.5
A0005_05_BD31.fasta	A12236	AEXL02000062.1_38	niu:DSQ19_02680	niu:DSQ19_02680 K20488 two-component system, OmpR family, lantibiotic biosynthesis response regulator NisR/SpaR | (GenBank) response regulator (A)	K20488	Sensing	54	94	2.03e-72	223	90.1
A0005_05_BD31.fasta	A12256	AEXL02000061.1_12	kpr:KPR_2917	kpr:KPR_2917 K02035 peptide/nickel transport system substrate-binding protein | (GenBank) unnamed protein product; highly similar to alcohol dehydrogenase from Klebsiella pneumoniae subsp. rhinoscleromatis ATCC 13884 (tr|C8TAE8) (A)	K02035	Processing transport	37.1	170	3.41e-47	172	84.3
A0005_05_BD31.fasta	A12294	AEXL02000055.1_2	nue:C5F50_01240	nue:C5F50_01240 K02490 two-component system, response regulator, stage 0 sporulation protein F | (GenBank) response regulator (A)	K02490	promote	71	36	1.82e-60	184	98.4
A0005_05_BD31.fasta	A12352	AEXL02000051.1_20	rhy:RD110_02755	rhy:RD110_02755 K01999 branched-chain amino acid transport system substrate-binding protein | (GenBank) hypothetical protein (A)	K01999	Processing transport	33.9	155	1.7e-31	125	95.3
A0005_05_BD31.fasta	A12362	AEXL02000048.1_2	nue:C5F50_02855	nue:C5F50_02855 K03076 preprotein translocase subunit SecY | (GenBank) secY; preprotein translocase subunit SecY (A)	K03076	Processing transport	95	24	0	880	99.8
A0005_05_BD31.fasta	A12445	AEXL02000032.1_1	bbw:BDW_08490	bbw:BDW_08490 K14645 serine protease [EC:3.4.21.-] | (GenBank) serine protease (A)	K14645	inhibit	35.2	139	4.95e-30	121	89.3
A0005_05_BD31.fasta	A12500	AEXL02000026.1_3	vfm:VFMJ11_0728	vfm:VFMJ11_0728 K10909 two-component system, autoinducer 2 sensor kinase/phosphatase LuxQ [EC:2.7.13.3 3.1.3.-] | (GenBank) autoinducer 2 sensor kinase/phosphatase LuxQ (A)	K10909	Processing transport	37.6	130	1.09e-31	125	93.5
A0005_05_BD31.fasta	A12515	AEXL02000024.1_11	hali:BV210_11890	hali:BV210_11890 K20327 glycosyltransferase XagB | (GenBank) hypothetical protein (A)	K20327	inhibit	31.6	176	1.57e-27	119	42.7
A0005_05_BD31.fasta	A12802	AEXL02000006.1_2	hra:EI982_07000	hra:EI982_07000 K01426 amidase [EC:3.5.1.4] | (GenBank) amidase (A)	K01426	Quenching	34.6	246	4.23e-65	221	86.1
A0007_07_AR2.fasta	A12852	CP003843.1_31	cbn:CbC4_6015	cbn:CbC4_6015 K20490 lantibiotic transport system ATP-binding protein | (GenBank) ABC transporter related protein (A)	K20490	promote	34.5	137	7.69e-38	137	70.3
A0007_07_AR2.fasta	A12906	CP003843.1_85	nue:C5F50_01240	nue:C5F50_01240 K02490 two-component system, response regulator, stage 0 sporulation protein F | (GenBank) response regulator (A)	K02490	promote	59.7	50	3.56e-51	160	98.4
A0007_07_AR2.fasta	A12961	CP003843.1_140	hlm:DV707_07895	hlm:DV707_07895 K20276 large repetitive protein | (GenBank) PKD domain-containing protein (A)	K20276	promote	33.7	185	3.79e-35	140	83.8
A0007_07_AR2.fasta	A12971	CP003843.1_150	avp:AVENP_0623	avp:AVENP_0623 K01497 GTP cyclohydrolase II [EC:3.5.4.25] | (GenBank) GTP cyclohydrolase II / phosphoribosyl-AMP cyclohydrolase (A)	K01497	promote	47.5	52	1.88e-26	102	91.7
A0007_07_AR2.fasta	A13206	CP003843.1_385	nir:NSED_01910	nir:NSED_01910 K03110 fused signal recognition particle receptor | (GenBank) signal recognition particle-docking protein FtsY (A)	K03110	Processing transport	100	0	2.21e-268	739	99.8
A0007_07_AR2.fasta	A13213	CP003843.1_392	nir:NSED_01945	nir:NSED_01945 K03076 preprotein translocase subunit SecY | (GenBank) preprotein translocase subunit SecY (A)	K03076	Processing transport	100	0	0	909	99.8
A0007_07_AR2.fasta	A13315	CP003843.1_494	hbo:Hbor_31090	hbo:Hbor_31090 K02052 putative spermidine/putrescine transport system ATP-binding protein | (GenBank) ABC-type spermidine/putrescine transport system, ATPase component (A)	K02052	Processing transport	34.5	151	6.14e-45	156	69.7
A0007_07_AR2.fasta	A13317	CP003843.1_496	nbv:T478_0439	nbv:T478_0439 K20276 large repetitive protein | (GenBank) HYR domain protein (A)	K20276	promote	43.9	200	6.27e-30	128	74.9
A0007_07_AR2.fasta	A13363	CP003843.1_542	kpr:KPR_2917	kpr:KPR_2917 K02035 peptide/nickel transport system substrate-binding protein | (GenBank) unnamed protein product; highly similar to alcohol dehydrogenase from Klebsiella pneumoniae subsp. rhinoscleromatis ATCC 13884 (tr|C8TAE8) (A)	K02035	Processing transport	32.3	202	1.06e-46	171	92.3
A0007_07_AR2.fasta	A13364	CP003843.1_543	niu:DSQ19_02680	niu:DSQ19_02680 K20488 two-component system, OmpR family, lantibiotic biosynthesis response regulator NisR/SpaR | (GenBank) response regulator (A)	K20488	Sensing	56.2	93	4.02e-79	240	87.2
A0007_07_AR2.fasta	A13372	CP003843.1_551	nir:NSED_02675	nir:NSED_02675 K03106 signal recognition particle subunit SRP54 [EC:3.6.5.4] | (GenBank) GTP-binding signal recognition particle (A)	K03106	Processing transport	100	0	1,52e-314	853	99.8
A0007_07_AR2.fasta	A13399	CP003843.1_578	minf:MESINF_1402	minf:MESINF_1402 K08321 3-hydroxy-5-phosphonooxypentane-2,4-dione thiolase [EC:2.3.1.245] | (GenBank) lsrF; putative aldolase (A)	K08321	inhibit	36.7	156	3.51e-48	163	97.7
A0007_07_AR2.fasta	A13475	CP003843.1_654	nir:NSED_03180	nir:NSED_03180 K02035 peptide/nickel transport system substrate-binding protein | (GenBank) solute binding protein-like protein (A)	K02035	Processing transport	100	0	0	1637	99.9
A0007_07_AR2.fasta	A13513	CP003843.1_692	ncl:C5F47_05800	ncl:C5F47_05800 K02032 peptide/nickel transport system ATP-binding protein | (GenBank) oligopeptide ABC transporter ATP-binding protein (A)	K02032	Processing transport	86.6	43	1.48e-201	557	99.7
A0007_07_AR2.fasta	A13515	CP003843.1_694	rrs:RoseRS_0904	rrs:RoseRS_0904 K20333 toxoflavin biosynthesis protein ToxD | (GenBank) protein of unknown function DUF323 (A)	K20333	promote	31.9	125	1.67e-25	107	55.1
A0007_07_AR2.fasta	A13541	CP003843.1_720	mis:MICPUN_58496	mis:MICPUN_58496 K01580 glutamate decarboxylase [EC:4.1.1.15] | (RefSeq) cysteine synthetase/pyridoxal dependent decarboxylase (A)	K01580	promote	32.6	183	4.11e-40	153	87.6
A0007_07_AR2.fasta	A13591	CP003843.1_770	nir:NSED_03705	nir:NSED_03705 K02034 peptide/nickel transport system permease protein | (GenBank) binding-protein-dependent transporter inner membrane component (A)	K02034	Processing transport	100	0	0	891	99.8
A0007_07_AR2.fasta	A13592	CP003843.1_771	nir:NSED_03710	nir:NSED_03710 K02033 peptide/nickel transport system permease protein | (GenBank) binding-protein-dependent transporter inner membrane component (A)	K02033	Processing transport	100	0	5.83e-245	669	99.7
A0007_07_AR2.fasta	A13759	CP003843.1_938	hlm:DV707_07895	hlm:DV707_07895 K20276 large repetitive protein | (GenBank) PKD domain-containing protein (A)	K20276	promote	32.6	220	1.01e-45	172	86.9
A0007_07_AR2.fasta	A13829	CP003843.1_1008	awd:AWOD_I_0677	awd:AWOD_I_0677 K10909 two-component system, autoinducer 2 sensor kinase/phosphatase LuxQ [EC:2.7.13.3 3.1.3.-] | (GenBank) luxQ; sensor protein, LuxQ (A)	K10909	Processing transport	31.7	160	2.91e-32	131	65.2
A0007_07_AR2.fasta	A13836	CP003843.1_1015	hra:EI982_07000	hra:EI982_07000 K01426 amidase [EC:3.5.1.4] | (GenBank) amidase (A)	K01426	Quenching	35.1	242	2.2e-62	214	84
A0007_07_AR2.fasta	A13845	CP003843.1_1024	frr:IB67_05840	frr:IB67_05840 K02052 putative spermidine/putrescine transport system ATP-binding protein | (GenBank) ABC transporter (A)	K02052	Processing transport	37.4	123	7.87e-32	123	81.6
A0007_07_AR2.fasta	A13862	CP003843.1_1041	nir:NSED_04975	nir:NSED_04975 K20276 large repetitive protein | (GenBank) peptidoglycan binding protein (A)	K20276	promote	100	0	0	5027	100
A0007_07_AR2.fasta	A13896	CP003843.1_1075	nir:NSED_05110	nir:NSED_05110 K01658 anthranilate synthase component II [EC:4.1.3.27] | (GenBank) glutamine amidotransferase of anthranilate synthase (A)	K01658	Synthesis	100	0	6.58e-146	406	99.5
A0007_07_AR2.fasta	A13931	CP003843.1_1110	goh:B932_3293	goh:B932_3293 K20527 type IV secretion system protein TrbB [EC:7.4.2.8] | (GenBank) type II/IV secretion system protein (A)	K20527	promote	36.7	150	1.14e-37	144	48.5
A0007_07_AR2.fasta	A14037	CP003843.1_1216	pin:Ping_1202	pin:Ping_1202 K20964 c-di-GMP phosphodiesterase [EC:3.1.4.52] | (GenBank) diguanylate cyclase/phosphodiesterase with PAS/PAC sensor(s) (A)	K20964	Quenching	44.8	65	1.29e-32	123	95.4
A0007_07_AR2.fasta	A14122	CP003843.1_1301	nkf:Nkreftii_002725	nkf:Nkreftii_002725 K07711 two-component system, NtrC family, sensor histidine kinase GlrK [EC:2.7.13.3] | (GenBank) hypothetical protein (A)	K07711	Processing transport	30.7	188	2.18e-33	137	45.7
A0007_07_AR2.fasta	A14130	CP003843.1_1309	nir:NSED_06215	nir:NSED_06215 K02031 peptide/nickel transport system ATP-binding protein | (GenBank) oligopeptide/dipeptide ABC transporter ATPase (A)	K02031	Processing transport	100	0	6.15e-226	618	99.7
A0007_07_AR2.fasta	A14144	CP003843.1_1323	nir:NSED_06280	nir:NSED_06280 K08321 3-hydroxy-5-phosphonooxypentane-2,4-dione thiolase [EC:2.3.1.245] | (GenBank) fructose-bisphosphate aldolase (A)	K08321	inhibit	100	0	1.16e-195	542	85.5
A0007_07_AR2.fasta	A14227	CP003843.1_1406	K0BDJ8_9ARCH/22-286	AI-2 sensor	AI-2	Sensing	100	0	5.8e-182	515	46.4
A0007_07_AR2.fasta	A14257	CP003843.1_1436	kpr:KPR_2917	kpr:KPR_2917 K02035 peptide/nickel transport system substrate-binding protein | (GenBank) unnamed protein product; highly similar to alcohol dehydrogenase from Klebsiella pneumoniae subsp. rhinoscleromatis ATCC 13884 (tr|C8TAE8) (A)	K02035	Processing transport	36.5	172	9.33e-48	173	84.3
A0007_07_AR2.fasta	A14325	CP003843.1_1504	bos:BSY19_2333	bos:BSY19_2333 K02052 putative spermidine/putrescine transport system ATP-binding protein | (GenBank) ABC transporter family protein (A)	K02052	Processing transport	45.7	99	8.94e-50	169	72.5
A0007_07_AR2.fasta	A14349	CP003843.1_1528	rhy:RD110_02755	rhy:RD110_02755 K01999 branched-chain amino acid transport system substrate-binding protein | (GenBank) hypothetical protein (A)	K01999	Processing transport	33.9	155	4.88e-32	126	95.3
A0007_07_AR2.fasta	A14662	CP003843.1_1841	hhl:Halha_0892	hhl:Halha_0892 K11752 diaminohydroxyphosphoribosylaminopyrimidine deaminase / 5-amino-6-(5-phosphoribosylamino)uracil reductase [EC:3.5.4.26 1.1.1.193] | (GenBank) 2,5-diamino-6-hydroxy-4-(5-phosphoribosylamino)pyrimidine 1'-reductase (A)	K11752	promote	41.8	118	7.58e-48	163	95.4
A0007_07_AR2.fasta	A14667	CP003843.1_1846	rhj:HZY79_14505	rhj:HZY79_14505 K11752 diaminohydroxyphosphoribosylaminopyrimidine deaminase / 5-amino-6-(5-phosphoribosylamino)uracil reductase [EC:3.5.4.26 1.1.1.193] | (GenBank) ribD; bifunctional diaminohydroxyphosphoribosylaminopyrimidine deaminase/5-amino-6-(5-phosphoribosylamino)uracil reductase RibD (A)	K11752	promote	35.5	116	1.58e-30	120	95.5
A0007_07_AR2.fasta	A14709	CP003843.1_1888	mhap:JFY71_03485	mhap:JFY71_03485 K02052 putative spermidine/putrescine transport system ATP-binding protein | (GenBank) ccmA; heme ABC exporter ATP-binding protein CcmA (A)	K02052	Processing transport	35.4	126	3.63e-32	122	83.4
A0007_07_AR2.fasta	A14746	CP003843.1_1925	rca:Rcas_3149	rca:Rcas_3149 K02031 peptide/nickel transport system ATP-binding protein K02032 peptide/nickel transport system ATP-binding protein | (GenBank) ABC transporter related (A)	K02031	Processing transport	41.2	97	9.32e-33	125	91.3
A0007_07_AR2.fasta	A14799	CP003843.1_1978	bbrn:B2258_0455	bbrn:B2258_0455 K20276 large repetitive protein | (GenBank) Fused Hypothetical protein with a fibronectin type III domain and MoxR protein (A)	K20276	promote	40.6	178	5.68e-69	236	95.4
A0007_07_AR2.fasta	A14809	CP003843.1_1988	F3KLW3_9ARCH/21-278	AI-2 sensor	AI-2	Sensing	61.6	99	4.92e-109	330	44.3
A0008_08_HCA1.fasta	A15034	CP026993_101	cbn:CbC4_6015	cbn:CbC4_6015 K20490 lantibiotic transport system ATP-binding protein | (GenBank) ABC transporter related protein (A)	K20490	promote	35	136	1.97e-38	138	70.3
A0008_08_HCA1.fasta	A15112	CP026993_179	nue:C5F50_01240	nue:C5F50_01240 K02490 two-component system, response regulator, stage 0 sporulation protein F | (GenBank) response regulator (A)	K02490	promote	69.4	38	1.74e-58	179	98.4
A0008_08_HCA1.fasta	A15325	CP026993_392	ncl:C5F47_02025	ncl:C5F47_02025 K03110 fused signal recognition particle receptor | (GenBank) signal recognition particle-docking protein FtsY (A)	K03110	Processing transport	100	0	1.51e-258	718	99.8
A0008_08_HCA1.fasta	A15331	CP026993_398	ncl:C5F47_02055	ncl:C5F47_02055 K03076 preprotein translocase subunit SecY | (GenBank) secY; preprotein translocase subunit SecY (A)	K03076	Processing transport	100	0	0	909	99.8
A0008_08_HCA1.fasta	A15412	CP026993_479	hbo:Hbor_31090	hbo:Hbor_31090 K02052 putative spermidine/putrescine transport system ATP-binding protein | (GenBank) ABC-type spermidine/putrescine transport system, ATPase component (A)	K02052	Processing transport	34.5	151	8.65e-45	156	69.7
A0008_08_HCA1.fasta	A15414	CP026993_481	nbv:T478_0439	nbv:T478_0439 K20276 large repetitive protein | (GenBank) HYR domain protein (A)	K20276	promote	45.5	203	8.13e-35	143	74.8
A0008_08_HCA1.fasta	A15457	CP026993_524	kpr:KPR_2917	kpr:KPR_2917 K02035 peptide/nickel transport system substrate-binding protein | (GenBank) unnamed protein product; highly similar to alcohol dehydrogenase from Klebsiella pneumoniae subsp. rhinoscleromatis ATCC 13884 (tr|C8TAE8) (A)	K02035	Processing transport	32.5	200	2.79e-46	169	92.3
A0008_08_HCA1.fasta	A15458	CP026993_525	niu:DSQ19_02680	niu:DSQ19_02680 K20488 two-component system, OmpR family, lantibiotic biosynthesis response regulator NisR/SpaR | (GenBank) response regulator (A)	K20488	Sensing	53.3	104	3.49e-80	243	91.2
A0008_08_HCA1.fasta	A15466	CP026993_533	ncl:C5F47_02720	ncl:C5F47_02720 K03106 signal recognition particle subunit SRP54 [EC:3.6.5.4] | (GenBank) signal recognition particle protein (A)	K03106	Processing transport	100	0	4,71e-314	852	99.8
A0008_08_HCA1.fasta	A15492	CP026993_559	minf:MESINF_1402	minf:MESINF_1402 K08321 3-hydroxy-5-phosphonooxypentane-2,4-dione thiolase [EC:2.3.1.245] | (GenBank) lsrF; putative aldolase (A)	K08321	inhibit	36.3	157	1.1e-46	159	97.7
A0008_08_HCA1.fasta	A15544	CP026993_611	ncl:C5F47_03100	ncl:C5F47_03100 K08321 3-hydroxy-5-phosphonooxypentane-2,4-dione thiolase [EC:2.3.1.245] | (GenBank) 3-hydroxy-5-phosphonooxypentane-2,4-dione thiolase (A)	K08321	inhibit	100	0	2.7e-195	545	78.3
A0008_08_HCA1.fasta	A15556	CP026993_623	ncl:C5F47_03160	ncl:C5F47_03160 K02031 peptide/nickel transport system ATP-binding protein | (GenBank) dipeptide/oligopeptide/nickel ABC transporter ATP-binding protein (A)	K02031	Processing transport	100	0	3.71e-227	621	99.7
A0008_08_HCA1.fasta	A15723	CP026993_790	goh:B932_3293	goh:B932_3293 K20527 type IV secretion system protein TrbB [EC:7.4.2.8] | (GenBank) type II/IV secretion system protein (A)	K20527	promote	36.7	150	1.48e-35	138	48.3
A0008_08_HCA1.fasta	A15765	CP026993_832	ncl:C5F47_04130	ncl:C5F47_04130 K01658 anthranilate synthase component II [EC:4.1.3.27] | (GenBank) aminodeoxychorismate/anthranilate synthase component II (A)	K01658	Synthesis	100	0	3.26e-146	407	99.5
A0008_08_HCA1.fasta	A15822	CP026993_889	iag:Igag_1766	iag:Igag_1766 K02032 peptide/nickel transport system ATP-binding protein | (GenBank) oligopeptide/dipeptide ABC transporter, ATPase subunit (A)	K02032	Processing transport	33.8	141	2.83e-32	123	82.7
A0008_08_HCA1.fasta	A15829	CP026993_896	miz:BAB75_07290	miz:BAB75_07290 K01426 amidase [EC:3.5.1.4] | (GenBank) amidase (A)	K01426	Quenching	31.4	290	1.55e-61	210	96.5
A0008_08_HCA1.fasta	A15835	CP026993_902	vbr:A6E01_14385	vbr:A6E01_14385 K10909 two-component system, autoinducer 2 sensor kinase/phosphatase LuxQ [EC:2.7.13.3 3.1.3.-] | (GenBank) hypothetical protein (A)	K10909	Processing transport	34.9	140	6.51e-33	133	61.2
A0008_08_HCA1.fasta	A15913	CP026993_980	hlm:DV707_07895	hlm:DV707_07895 K20276 large repetitive protein | (GenBank) PKD domain-containing protein (A)	K20276	promote	34.1	191	2.22e-46	174	74.5
A0008_08_HCA1.fasta	A16052	CP026993_1119	ncl:C5F47_05465	ncl:C5F47_05465 K02033 peptide/nickel transport system permease protein | (GenBank) peptide ABC transporter permease (A)	K02033	Processing transport	100	0	1.18e-244	668	99.7
A0008_08_HCA1.fasta	A16053	CP026993_1120	ncl:C5F47_05470	ncl:C5F47_05470 K02034 peptide/nickel transport system permease protein | (GenBank) peptide ABC transporter permease (A)	K02034	Processing transport	100	0	0	888	99.8
A0008_08_HCA1.fasta	A16115	CP026993_1182	mis:MICPUN_58496	mis:MICPUN_58496 K01580 glutamate decarboxylase [EC:4.1.1.15] | (RefSeq) cysteine synthetase/pyridoxal dependent decarboxylase (A)	K01580	promote	32.3	184	1.21e-40	154	87.6
A0008_08_HCA1.fasta	A16124	CP026993_1191	ncl:C5F47_05800	ncl:C5F47_05800 K02032 peptide/nickel transport system ATP-binding protein | (GenBank) oligopeptide ABC transporter ATP-binding protein (A)	K02032	Processing transport	100	0	1.15e-230	630	99.7
A0008_08_HCA1.fasta	A16134	CP026993_1201	bsj:UP17_12390	bsj:UP17_12390 K14982 two-component system, OmpR family, sensor histidine kinase CiaH [EC:2.7.13.3] | (GenBank) hypothetical protein (A)	K14982	Processing transport	32.4	160	4.64e-33	133	46.8
A0008_08_HCA1.fasta	A16182	CP026993_1249	ncl:C5F47_06070	ncl:C5F47_06070 K02035 peptide/nickel transport system substrate-binding protein | (GenBank) ABC transporter substrate-binding protein (A)	K02035	Processing transport	100	0	0	1649	99.9
A0008_08_HCA1.fasta	A16298	CP026993_1365	kpr:KPR_2917	kpr:KPR_2917 K02035 peptide/nickel transport system substrate-binding protein | (GenBank) unnamed protein product; highly similar to alcohol dehydrogenase from Klebsiella pneumoniae subsp. rhinoscleromatis ATCC 13884 (tr|C8TAE8) (A)	K02035	Processing transport	35.5	175	4.31e-45	166	84.3
A0008_08_HCA1.fasta	A16355	CP026993_1422	bos:BSY19_2333	bos:BSY19_2333 K02052 putative spermidine/putrescine transport system ATP-binding protein | (GenBank) ABC transporter family protein (A)	K02052	Processing transport	45.7	99	2.28e-50	171	72.5
A0008_08_HCA1.fasta	A16377	CP026993_1444	rhy:RD110_02755	rhy:RD110_02755 K01999 branched-chain amino acid transport system substrate-binding protein | (GenBank) hypothetical protein (A)	K01999	Processing transport	33.9	155	6.67e-32	126	95.3
A0008_08_HCA1.fasta	A16405	CP026993_1472	afs:AFR_22960	afs:AFR_22960 K20276 large repetitive protein | (GenBank) fibronectin type III domain-containing protein (A)	K20276	promote	33.9	262	1.06e-45	177	86.1
A0008_08_HCA1.fasta	A16596	CP026993_1663	avp:AVENP_0623	avp:AVENP_0623 K01497 GTP cyclohydrolase II [EC:3.5.4.25] | (GenBank) GTP cyclohydrolase II / phosphoribosyl-AMP cyclohydrolase (A)	K01497	promote	48.5	51	4.87e-27	103	91.7
A0008_08_HCA1.fasta	A16606	CP026993_1673	hlm:DV707_07895	hlm:DV707_07895 K20276 large repetitive protein | (GenBank) PKD domain-containing protein (A)	K20276	promote	32.8	183	2.8e-35	140	81.6
A0008_08_HCA1.fasta	A16660	CP026993_1727	hhl:Halha_0892	hhl:Halha_0892 K11752 diaminohydroxyphosphoribosylaminopyrimidine deaminase / 5-amino-6-(5-phosphoribosylamino)uracil reductase [EC:3.5.4.26 1.1.1.193] | (GenBank) 2,5-diamino-6-hydroxy-4-(5-phosphoribosylamino)pyrimidine 1'-reductase (A)	K11752	promote	39.9	122	5.41e-44	153	95.4
A0008_08_HCA1.fasta	A16665	CP026993_1732	rhj:HZY79_14505	rhj:HZY79_14505 K11752 diaminohydroxyphosphoribosylaminopyrimidine deaminase / 5-amino-6-(5-phosphoribosylamino)uracil reductase [EC:3.5.4.26 1.1.1.193] | (GenBank) ribD; bifunctional diaminohydroxyphosphoribosylaminopyrimidine deaminase/5-amino-6-(5-phosphoribosylamino)uracil reductase RibD (A)	K11752	promote	36.9	112	2e-31	122	97.9
A0008_08_HCA1.fasta	A16698	CP026993_1765	hhb:Hhub_2706	hhb:Hhub_2706 K02052 putative spermidine/putrescine transport system ATP-binding protein | (GenBank) ABC-type transport system ATP-binding protein (A)	K02052	Processing transport	36.5	123	2.96e-32	120	83.8
A0008_08_HCA1.fasta	A16733	CP026993_1800	rrs:RoseRS_2318	rrs:RoseRS_2318 K02031 peptide/nickel transport system ATP-binding protein K02032 peptide/nickel transport system ATP-binding protein | (GenBank) ABC transporter related (A)	K02031	Processing transport	43.4	116	5.3e-47	166	92
A0008_08_HCA1.fasta	A16799	CP026993_1866	F3KLW3_9ARCH/21-278	AI-2 sensor	AI-2	Sensing	65.9	87	5.07e-114	342	43.9
A0009_09_HCE1.fasta	A16938	CP026994_99	cbn:CbC4_6015	cbn:CbC4_6015 K20490 lantibiotic transport system ATP-binding protein | (GenBank) ABC transporter related protein (A)	K20490	promote	34.5	137	1.97e-38	138	70.3
A0009_09_HCE1.fasta	A17010	CP026994_171	nue:C5F50_01240	nue:C5F50_01240 K02490 two-component system, response regulator, stage 0 sporulation protein F | (GenBank) response regulator (A)	K02490	promote	67.5	40	8.88e-56	172	99.2
A0009_09_HCE1.fasta	A17240	CP026994_401	nox:C5F49_02085	nox:C5F49_02085 K03110 fused signal recognition particle receptor | (GenBank) signal recognition particle-docking protein FtsY (A)	K03110	Processing transport	100	0	4.82e-274	752	99.8
A0009_09_HCE1.fasta	A17246	CP026994_407	nox:C5F49_02115	nox:C5F49_02115 K03076 preprotein translocase subunit SecY | (GenBank) secY; preprotein translocase subunit SecY (A)	K03076	Processing transport	100	0	0	912	99.8
A0009_09_HCE1.fasta	A17326	CP026994_487	hlm:DV707_07895	hlm:DV707_07895 K20276 large repetitive protein | (GenBank) PKD domain-containing protein (A)	K20276	promote	31.7	204	2.51e-36	151	42.7
A0009_09_HCE1.fasta	A17342	CP026994_503	gct:GC56T3_0348	gct:GC56T3_0348 K20490 lantibiotic transport system ATP-binding protein | (GenBank) ABC transporter related protein (A)	K20490	promote	42.3	115	5.21e-45	156	64
A0009_09_HCE1.fasta	A17344	CP026994_505	nbv:T478_0439	nbv:T478_0439 K20276 large repetitive protein | (GenBank) HYR domain protein (A)	K20276	promote	42.9	212	1.45e-25	114	75.1
A0009_09_HCE1.fasta	A17391	CP026994_552	kpr:KPR_2917	kpr:KPR_2917 K02035 peptide/nickel transport system substrate-binding protein | (GenBank) unnamed protein product; highly similar to alcohol dehydrogenase from Klebsiella pneumoniae subsp. rhinoscleromatis ATCC 13884 (tr|C8TAE8) (A)	K02035	Processing transport	31.8	206	9.11e-44	162	94.3
A0009_09_HCE1.fasta	A17392	CP026994_553	niu:DSQ19_02680	niu:DSQ19_02680 K20488 two-component system, OmpR family, lantibiotic biosynthesis response regulator NisR/SpaR | (GenBank) response regulator (A)	K20488	Sensing	55.5	99	3.23e-83	251	91.2
A0009_09_HCE1.fasta	A17403	CP026994_564	nox:C5F49_02905	nox:C5F49_02905 K03106 signal recognition particle subunit SRP54 [EC:3.6.5.4] | (GenBank) signal recognition particle protein (A)	K03106	Processing transport	100	0	4,71e-314	852	99.8
A0009_09_HCE1.fasta	A17429	CP026994_590	minf:MESINF_1402	minf:MESINF_1402 K08321 3-hydroxy-5-phosphonooxypentane-2,4-dione thiolase [EC:2.3.1.245] | (GenBank) lsrF; putative aldolase (A)	K08321	inhibit	36.3	157	6.79e-45	154	97.7
A0009_09_HCE1.fasta	A17613	CP026994_774	goh:B932_3293	goh:B932_3293 K20527 type IV secretion system protein TrbB [EC:7.4.2.8] | (GenBank) type II/IV secretion system protein (A)	K20527	promote	37.7	143	5.91e-37	142	47
A0009_09_HCE1.fasta	A17654	CP026994_815	nox:C5F49_04085	nox:C5F49_04085 K01658 anthranilate synthase component II [EC:4.1.3.27] | (GenBank) aminodeoxychorismate/anthranilate synthase component II (A)	K01658	Synthesis	99.5	1	2.71e-135	379	99.5
A0009_09_HCE1.fasta	A17700	CP026994_861	awd:AWOD_II_1258	awd:AWOD_II_1258 K02052 putative spermidine/putrescine transport system ATP-binding protein | (GenBank) ABC transport, ATP-binding protein (A)	K02052	Processing transport	38.4	124	9.28e-34	128	81.2
A0009_09_HCE1.fasta	A17709	CP026994_870	npe:Natpe_3549	npe:Natpe_3549 K01426 amidase [EC:3.5.1.4] | (GenBank) amidase, Asp-tRNAAsn/Glu-tRNAGln amidotransferase A subunit (A)	K01426	Quenching	30.8	302	2.6e-61	210	96.9
A0009_09_HCE1.fasta	A17715	CP026994_876	roc:HF520_01800	roc:HF520_01800 K14982 two-component system, OmpR family, sensor histidine kinase CiaH [EC:2.7.13.3] | (GenBank) GHKL domain-containing protein (A)	K14982	Processing transport	32.9	158	6.32e-30	121	65.4
A0009_09_HCE1.fasta	A17721	CP026994_882	sjp:SJA_C1-29700	sjp:SJA_C1-29700 K20527 type IV secretion system protein TrbB [EC:7.4.2.8] | (GenBank) trbB; conjugal transfer protein TrbB (A)	K20527	promote	32.6	144	8.37e-24	105	45.7
A0009_09_HCE1.fasta	A17903	CP026994_1064	dak:DaAHT2_1782	dak:DaAHT2_1782 K07711 two-component system, NtrC family, sensor histidine kinase GlrK [EC:2.7.13.3] | (GenBank) integral membrane sensor signal transduction histidine kinase (A)	K07711	Processing transport	33	206	2.38e-44	166	63.1
A0009_09_HCE1.fasta	A17929	CP026994_1090	nox:C5F49_05340	nox:C5F49_05340 K02033 peptide/nickel transport system permease protein | (GenBank) peptide ABC transporter permease (A)	K02033	Processing transport	100	0	3.93e-243	664	99.7
A0009_09_HCE1.fasta	A17930	CP026994_1091	nox:C5F49_05345	nox:C5F49_05345 K02034 peptide/nickel transport system permease protein | (GenBank) peptide ABC transporter permease (A)	K02034	Processing transport	100	0	0	892	99.8
A0009_09_HCE1.fasta	A17984	CP026994_1145	mis:MICPUN_58496	mis:MICPUN_58496 K01580 glutamate decarboxylase [EC:4.1.1.15] | (RefSeq) cysteine synthetase/pyridoxal dependent decarboxylase (A)	K01580	promote	33.2	181	2.27e-42	159	87.6
A0009_09_HCE1.fasta	A17990	CP026994_1151	spdr:G6053_11215	spdr:G6053_11215 K20333 toxoflavin biosynthesis protein ToxD | (GenBank) formylglycine-generating enzyme family protein (A)	K20333	promote	31.8	119	5.5e-24	105	54
A0009_09_HCE1.fasta	A17992	CP026994_1153	nox:C5F49_05650	nox:C5F49_05650 K02032 peptide/nickel transport system ATP-binding protein | (GenBank) oligopeptide ABC transporter ATP-binding protein (A)	K02032	Processing transport	99.7	1	9.88e-230	628	99.4
A0009_09_HCE1.fasta	A18031	CP026994_1192	nox:C5F49_05835	nox:C5F49_05835 K02035 peptide/nickel transport system substrate-binding protein | (GenBank) ABC transporter substrate-binding protein (A)	K02035	Processing transport	100	0	0	1635	99.9
A0009_09_HCE1.fasta	A18071	CP026994_1232	sfu:Sfum_2294	sfu:Sfum_2294 K07711 two-component system, NtrC family, sensor histidine kinase GlrK [EC:2.7.13.3] | (GenBank) integral membrane sensor signal transduction histidine kinase (A)	K07711	Processing transport	31.1	193	3.49e-34	139	47.5
A0009_09_HCE1.fasta	A18078	CP026994_1239	nio:NITINOP_2114	nio:NITINOP_2114 K07711 two-component system, NtrC family, sensor histidine kinase GlrK [EC:2.7.13.3] | (GenBank) putative Sensor histidine kinase (A)	K07711	Processing transport	31.2	178	9.46e-34	134	76
A0009_09_HCE1.fasta	A18082	CP026994_1243	nox:C5F49_06070	nox:C5F49_06070 K02031 peptide/nickel transport system ATP-binding protein | (GenBank) dipeptide/oligopeptide/nickel ABC transporter ATP-binding protein (A)	K02031	Processing transport	100	0	1.76e-225	617	99.7
A0009_09_HCE1.fasta	A18094	CP026994_1255	nox:C5F49_06125	nox:C5F49_06125 K08321 3-hydroxy-5-phosphonooxypentane-2,4-dione thiolase [EC:2.3.1.245] | (GenBank) 3-hydroxy-5-phosphonooxypentane-2,4-dione thiolase (A)	K08321	inhibit	100	0	3.92e-191	534	75.3
A0009_09_HCE1.fasta	A18186	CP026994_1347	kpr:KPR_2917	kpr:KPR_2917 K02035 peptide/nickel transport system substrate-binding protein | (GenBank) unnamed protein product; highly similar to alcohol dehydrogenase from Klebsiella pneumoniae subsp. rhinoscleromatis ATCC 13884 (tr|C8TAE8) (A)	K02035	Processing transport	35.8	174	4.88e-48	174	84.3
A0009_09_HCE1.fasta	A18204	CP026994_1365	nox:C5F49_06630	nox:C5F49_06630 K20276 large repetitive protein | (GenBank) hypothetical protein (A)	K20276	promote	99.4	1	1.78e-97	311	95.5
A0009_09_HCE1.fasta	A18205	CP026994_1366	nox:C5F49_06630	nox:C5F49_06630 K20276 large repetitive protein | (GenBank) hypothetical protein (A)	K20276	promote	100	0	0	5385	100
A0009_09_HCE1.fasta	A18268	CP026994_1429	bos:BSY19_2333	bos:BSY19_2333 K02052 putative spermidine/putrescine transport system ATP-binding protein | (GenBank) ABC transporter family protein (A)	K02052	Processing transport	45.7	99	2.28e-50	171	72.5
A0009_09_HCE1.fasta	A18287	CP026994_1448	rhy:RD110_02755	rhy:RD110_02755 K01999 branched-chain amino acid transport system substrate-binding protein | (GenBank) hypothetical protein (A)	K01999	Processing transport	33.9	155	6.67e-32	126	95.3
A0009_09_HCE1.fasta	A18485	CP026994_1646	avp:AVENP_0623	avp:AVENP_0623 K01497 GTP cyclohydrolase II [EC:3.5.4.25] | (GenBank) GTP cyclohydrolase II / phosphoribosyl-AMP cyclohydrolase (A)	K01497	promote	50.5	49	2.39e-28	107	90.9
A0009_09_HCE1.fasta	A18495	CP026994_1656	hlm:DV707_07895	hlm:DV707_07895 K20276 large repetitive protein | (GenBank) PKD domain-containing protein (A)	K20276	promote	33.6	175	4.27e-39	151	81.6
A0009_09_HCE1.fasta	A18549	CP026994_1710	hhl:Halha_0892	hhl:Halha_0892 K11752 diaminohydroxyphosphoribosylaminopyrimidine deaminase / 5-amino-6-(5-phosphoribosylamino)uracil reductase [EC:3.5.4.26 1.1.1.193] | (GenBank) 2,5-diamino-6-hydroxy-4-(5-phosphoribosylamino)pyrimidine 1'-reductase (A)	K11752	promote	40.3	124	4.19e-47	161	95.4
A0009_09_HCE1.fasta	A18554	CP026994_1715	rhj:HZY79_14505	rhj:HZY79_14505 K11752 diaminohydroxyphosphoribosylaminopyrimidine deaminase / 5-amino-6-(5-phosphoribosylamino)uracil reductase [EC:3.5.4.26 1.1.1.193] | (GenBank) ribD; bifunctional diaminohydroxyphosphoribosylaminopyrimidine deaminase/5-amino-6-(5-phosphoribosylamino)uracil reductase RibD (A)	K11752	promote	35.5	116	2e-31	122	97.9
A0009_09_HCE1.fasta	A18587	CP026994_1748	hhb:Hhub_2706	hhb:Hhub_2706 K02052 putative spermidine/putrescine transport system ATP-binding protein | (GenBank) ABC-type transport system ATP-binding protein (A)	K02052	Processing transport	36.1	124	5.39e-33	122	83.8
A0009_09_HCE1.fasta	A18603	CP026994_1764	bsj:UP17_12390	bsj:UP17_12390 K14982 two-component system, OmpR family, sensor histidine kinase CiaH [EC:2.7.13.3] | (GenBank) hypothetical protein (A)	K14982	Processing transport	33.1	159	1.8e-33	134	46.3
A0009_09_HCE1.fasta	A18622	CP026994_1783	rrs:RoseRS_2318	rrs:RoseRS_2318 K02031 peptide/nickel transport system ATP-binding protein K02032 peptide/nickel transport system ATP-binding protein | (GenBank) ABC transporter related (A)	K02031	Processing transport	43.9	115	1.33e-48	170	92.4
A0009_09_HCE1.fasta	A18691	CP026994_1852	F3KLW3_9ARCH/21-278	AI-2 sensor	AI-2	Sensing	62	97	3.07e-109	330	45
A0012.fasta	A18832	LQMW01000008.1_103	gwc:GWCH70_0243	gwc:GWCH70_0243 K20490 lantibiotic transport system ATP-binding protein | (GenBank) ABC transporter related (A)	K20490	promote	39.9	120	1.01e-41	147	64
A0012.fasta	A18859	LQMW01000008.1_130	byl:A4V09_10465	byl:A4V09_10465 K20490 lantibiotic transport system ATP-binding protein | (GenBank) lantibiotic ABC transporter ATP-binding protein (A)	K20490	promote	36.1	129	1.06e-37	137	68.9
A0012.fasta	A18926	LQMW01000009.1_41	minf:MESINF_1402	minf:MESINF_1402 K08321 3-hydroxy-5-phosphonooxypentane-2,4-dione thiolase [EC:2.3.1.245] | (GenBank) lsrF; putative aldolase (A)	K08321	inhibit	36.9	153	2.42e-45	155	96.2
A0012.fasta	A18951	LQMW01000009.1_66	nct:NMSP_1143	nct:NMSP_1143 K03106 signal recognition particle subunit SRP54 [EC:3.6.5.4] | (GenBank) Signal recognition particle 54 kDa protein (A)	K03106	Processing transport	98.4	7	0	839	99.8
A0012.fasta	A18960	LQMW01000009.1_75	kpr:KPR_2917	kpr:KPR_2917 K02035 peptide/nickel transport system substrate-binding protein | (GenBank) unnamed protein product; highly similar to alcohol dehydrogenase from Klebsiella pneumoniae subsp. rhinoscleromatis ATCC 13884 (tr|C8TAE8) (A)	K02035	Processing transport	31.3	203	9.91e-41	154	91.7
A0012.fasta	A19002	LQMW01000010.1_1	abae:CL176_06465	abae:CL176_06465 K02052 putative spermidine/putrescine transport system ATP-binding protein | (GenBank) ABC transporter ATP-binding protein (A)	K02052	Processing transport	38.6	113	1.21e-37	137	83.5
A0012.fasta	A19026	LQMW01000011.1_10	nct:NMSP_1068	nct:NMSP_1068 K02035 peptide/nickel transport system substrate-binding protein | (GenBank) Bacterial extracellular solute-binding protein, family 5 Middle (A)	K02035	Processing transport	86.1	114	0	1447	99.8
A0012.fasta	A19059	LQMW01000011.1_43	ncl:C5F47_05800	ncl:C5F47_05800 K02032 peptide/nickel transport system ATP-binding protein | (GenBank) oligopeptide ABC transporter ATP-binding protein (A)	K02032	Processing transport	76.6	75	4.9e-177	495	99.7
A0012.fasta	A19062	LQMW01000011.1_46	rrs:RoseRS_0904	rrs:RoseRS_0904 K20333 toxoflavin biosynthesis protein ToxD | (GenBank) protein of unknown function DUF323 (A)	K20333	promote	33.9	124	5.29e-30	119	57.1
A0012.fasta	A19122	LQMW01000013.1_2	vas:GT360_20235	vas:GT360_20235 K10909 two-component system, autoinducer 2 sensor kinase/phosphatase LuxQ [EC:2.7.13.3 3.1.3.-] | (GenBank) response regulator (A)	K10909	Processing transport	32.2	172	1.06e-26	115	70.6
A0012.fasta	A19134	LQMW01000014.1_5	nct:NMSP_0543	nct:NMSP_0543 K08321 3-hydroxy-5-phosphonooxypentane-2,4-dione thiolase [EC:2.3.1.245] | (GenBank) aroA'_1; 2-amino-3,7-dideoxy-D-threo-hept-6-ulosonate synthase (A)	K08321	inhibit	97.4	7	1.25e-192	533	88.1
A0012.fasta	A19269	LQMW01000017.1_55	kpr:KPR_2917	kpr:KPR_2917 K02035 peptide/nickel transport system substrate-binding protein | (GenBank) unnamed protein product; highly similar to alcohol dehydrogenase from Klebsiella pneumoniae subsp. rhinoscleromatis ATCC 13884 (tr|C8TAE8) (A)	K02035	Processing transport	34.8	177	3.6e-47	172	83.9
A0012.fasta	A19326	LQMW01000017.1_112	nen:NCHU2750_45590	nen:NCHU2750_45590 K02052 putative spermidine/putrescine transport system ATP-binding	K02052	Processing transport	43.8	115	1.9e-47	164	81.2
A0012.fasta	A19347	LQMW01000017.1_133	rhy:RD110_02755	rhy:RD110_02755 K01999 branched-chain amino acid transport system substrate-binding protein | (GenBank) hypothetical protein (A)	K01999	Processing transport	35.1	152	1.38e-35	136	95.3
A0012.fasta	A19513	LQMW01000018.1_46	hlm:DV707_07895	hlm:DV707_07895 K20276 large repetitive protein | (GenBank) PKD domain-containing protein (A)	K20276	promote	30.2	193	4.59e-31	128	81.1
A0012.fasta	A19525	LQMW01000018.1_58	avp:AVENP_0623	avp:AVENP_0623 K01497 GTP cyclohydrolase II [EC:3.5.4.25] | (GenBank) GTP cyclohydrolase II / phosphoribosyl-AMP cyclohydrolase (A)	K01497	promote	49.5	49	1.26e-27	105	89.9
A0012.fasta	A19592	LQMW01000019.1_66	nct:NMSP_1323	nct:NMSP_1323 K03076 preprotein translocase subunit SecY | (GenBank) preprotein translocase subunit SecY (A)	K03076	Processing transport	97.3	13	0	894	99.8
A0012.fasta	A19598	LQMW01000019.1_72	nct:NMSP_1329	nct:NMSP_1329 K03110 fused signal recognition particle receptor | (GenBank) Signal recognition particle 54 kDa protein (A)	K03110	Processing transport	88.6	15	5.97e-263	724	99.8
A0012.fasta	A19772	LQMW01000002.1_30	bbrc:B7019_0456	bbrc:B7019_0456 K20276 large repetitive protein | (GenBank) Fused Hypothetical protein with a fibronectin type III domain and MoxR protein (A)	K20276	promote	40.7	175	6.17e-71	243	92.7
A0012.fasta	A19779	LQMW01000002.1_37	nct:NMSP_0888	nct:NMSP_0888 K01658 anthranilate synthase component II [EC:4.1.3.27] | (GenBank) trpG; Anthranilate synthase component 2 (A)	K01658	Synthesis	95.9	8	1.43e-139	390	99.5
A0012.fasta	A19840	LQMW01000021.1_33	rrs:RoseRS_2318	rrs:RoseRS_2318 K02031 peptide/nickel transport system ATP-binding protein K02032 peptide/nickel transport system ATP-binding protein | (GenBank) ABC transporter related (A)	K02031	Processing transport	41.6	126	1.06e-43	157	93.2
A0012.fasta	A19925	LQMW01000022.1_24	hlm:DV707_07895	hlm:DV707_07895 K20276 large repetitive protein | (GenBank) PKD domain-containing protein (A)	K20276	promote	30.2	228	1.05e-39	154	89.5
A0012.fasta	A19997	LQMW01000022.1_96	nct:NMSP_0645	nct:NMSP_0645 K02033 peptide/nickel transport system permease protein | (GenBank) nickel transporter permease NikB (A)	K02033	Processing transport	96	14	4.24e-234	642	94.9
A0012.fasta	A19998	LQMW01000022.1_97	nct:NMSP_0644	nct:NMSP_0644 K02034 peptide/nickel transport system permease protein | (GenBank) dipeptide transporter (A)	K02034	Processing transport	91.9	37	5.17e-304	827	99.8
A0012.fasta	A20151	LQMW01000023.1_123	dti:Desti_4907	dti:Desti_4907 K01897 long-chain acyl-CoA synthetase [EC:6.2.1.3] | (GenBank) acyl-CoA synthetase (AMP-forming)/AMP-acid ligase II (A)	K01897	Synthesis	30.1	342	3.56e-45	171	85.6
A0012.fasta	A20154	LQMW01000023.1_126	miz:BAB75_07290	K01426 amidase [EC:3.5.1.4] | (GenBank) amidase (A)	K01426	Quenching	31.6	289	4.48e-66	222	96.5
A0012.fasta	A20239	LQMW01000024.1_67	tit:Thit_0021	tit:Thit_0021 K11752 diaminohydroxyphosphoribosylaminopyrimidine deaminase / 5-amino-6-(5-phosphoribosylamino)uracil reductase [EC:3.5.4.26 1.1.1.193] | (GenBank) riboflavin biosynthesis protein RibD (A)	K11752	promote	42.4	115	1.53e-42	149	94.1
A0012.fasta	A20244	LQMW01000024.1_72	rhj:HZY79_14505	rhj:HZY79_14505 K11752 diaminohydroxyphosphoribosylaminopyrimidine deaminase / 5-amino-6-(5-phosphoribosylamino)uracil reductase [EC:3.5.4.26 1.1.1.193] | (GenBank) ribD; bifunctional diaminohydroxyphosphoribosylaminopyrimidine deaminase/5-amino-6-(5-phosphoribosylamino)uracil reductase RibD (A)	K11752	promote	35.3	117	2.46e-29	116	98.5
A0012.fasta	A20312	LQMW01000005.1_4	mhap:JFY71_03485	mhap:JFY71_03485 K02052 putative spermidine/putrescine transport system ATP-binding protein | (GenBank) ccmA; heme ABC exporter ATP-binding protein CcmA (A)	K02052	Processing transport	32.4	135	1.49e-29	115	83.4
A0012.fasta	A20372	LQMW01000026.1_49	nct:NMSP_0575	nct:NMSP_0575 K02031 peptide/nickel transport system ATP-binding protein | (GenBank) malK_3; Trehalose/maltose import ATP-binding protein MalK (A)	K02031	Processing transport	92.3	24	2.24e-207	571	99.7
A0012.fasta	A20444	LQMW01000006.1_46	B5JMS3_9BACT/15-355	AI-2 sensor	AI-2	Sensing	42.2	187	2.91e-90	277	90.6
A0013_10_SPOT01.fasta	A20556	CP021324.1_92	byl:A4V09_10465	byl:A4V09_10465 K20490 lantibiotic transport system ATP-binding protein | (GenBank) lantibiotic ABC transporter ATP-binding protein (A)	K20490	promote	35.5	133	5.36e-38	137	68.9
A0013_10_SPOT01.fasta	A20669	CP021324.1_205	avp:AVENP_0623	avp:AVENP_0623 K01497 GTP cyclohydrolase II [EC:3.5.4.25] | (GenBank) GTP cyclohydrolase II / phosphoribosyl-AMP cyclohydrolase (A)	K01497	promote	49.5	49	1.9e-27	104	88.3
A0013_10_SPOT01.fasta	A20838	CP021324.1_374	rhy:RD110_02755	rhy:RD110_02755 K01999 branched-chain amino acid transport system substrate-binding protein | (GenBank) hypothetical protein (A)	K01999	Processing transport	34.3	154	6.67e-35	134	95.3
A0013_10_SPOT01.fasta	A20859	CP021324.1_395	mct:MCR_1722	mct:MCR_1722 K02052 putative spermidine/putrescine transport system ATP-binding protein | (GenBank) polyamine ABC transporter ATPase subunit (A)	K02052	Processing transport	44.8	110	4.14e-48	164	82
A0013_10_SPOT01.fasta	A20917	CP021324.1_453	kpr:KPR_2917	kpr:KPR_2917 K02035 peptide/nickel transport system substrate-binding protein | (GenBank) unnamed protein product; highly similar to alcohol dehydrogenase from Klebsiella pneumoniae subsp. rhinoscleromatis ATCC 13884 (tr|C8TAE8) (A)	K02035	Processing transport	34.4	180	1.19e-44	165	84.7
A0013_10_SPOT01.fasta	A20993	CP021324.1_529	nct:NMSP_0543	nct:NMSP_0543 K08321 3-hydroxy-5-phosphonooxypentane-2,4-dione thiolase [EC:2.3.1.245] | (GenBank) aroA'_1; 2-amino-3,7-dideoxy-D-threo-hept-6-ulosonate synthase (A)	K08321	inhibit	100	0	2.76e-196	543	88.1
A0013_10_SPOT01.fasta	A21025	CP021324.1_561	nct:NMSP_0575	nct:NMSP_0575 K02031 peptide/nickel transport system ATP-binding protein | (GenBank) malK_3; Trehalose/maltose import ATP-binding protein MalK (A)	K02031	Processing transport	100	0	8.08e-226	617	99.7
A0013_10_SPOT01.fasta	A21094	CP021324.1_630	nct:NMSP_0644	nct:NMSP_0644 K02034 peptide/nickel transport system permease protein | (GenBank) dipeptide transporter (A)	K02034	Processing transport	100	0	0	881	99.8
A0013_10_SPOT01.fasta	A21095	CP021324.1_631	nct:NMSP_0645	nct:NMSP_0645 K02033 peptide/nickel transport system permease protein | (GenBank) nickel transporter permease NikB (A)	K02033	Processing transport	100	0	7.04e-242	661	99.7
A0013_10_SPOT01.fasta	A21290	CP021324.1_826	hra:EI982_07000	hra:EI982_07000 K01426 amidase [EC:3.5.1.4] | (GenBank) amidase (A)	K01426	Quenching	34.6	246	7.3e-65	220	84.6
A0013_10_SPOT01.fasta	A21307	CP021324.1_843	tle:Tlet_1342	tle:Tlet_1342 K02052 putative spermidine/putrescine transport system ATP-binding protein | (GenBank) ABC transporter related (A)	K02052	Processing transport	34.2	127	1.82e-30	120	78.8
A0013_10_SPOT01.fasta	A21336	CP021324.1_872	nct:NMSP_0888	nct:NMSP_0888 K01658 anthranilate synthase component II [EC:4.1.3.27] | (GenBank) trpG; Anthranilate synthase component 2 (A)	K01658	Synthesis	100	0	1.14e-145	405	99.5
A0013_10_SPOT01.fasta	A21346	CP021324.1_882	bbrc:B7019_0456	bbrc:B7019_0456 K20276 large repetitive protein | (GenBank) Fused Hypothetical protein with a fibronectin type III domain and MoxR protein (A)	K20276	promote	40.9	167	3.4e-67	232	87.1
A0013_10_SPOT01.fasta	A21482	CP021324.1_1018	rrs:RoseRS_0904	rrs:RoseRS_0904 K20333 toxoflavin biosynthesis protein ToxD | (GenBank) protein of unknown function DUF323 (A)	K20333	promote	32.3	128	6.39e-26	108	57
A0013_10_SPOT01.fasta	A21484	CP021324.1_1020	ncl:C5F47_05800	ncl:C5F47_05800 K02032 peptide/nickel transport system ATP-binding protein | (GenBank) oligopeptide ABC transporter ATP-binding protein (A)	K02032	Processing transport	76.9	74	3.13e-173	485	99.4
A0013_10_SPOT01.fasta	A21515	CP021324.1_1051	nct:NMSP_1068	nct:NMSP_1068 K02035 peptide/nickel transport system substrate-binding protein | (GenBank) Bacterial extracellular solute-binding protein, family 5 Middle (A)	K02035	Processing transport	100	0	0	1630	99.9
A0013_10_SPOT01.fasta	A21563	CP021324.1_1099	minf:MESINF_1402	minf:MESINF_1402 K08321 3-hydroxy-5-phosphonooxypentane-2,4-dione thiolase [EC:2.3.1.245] | (GenBank) lsrF; putative aldolase (A)	K08321	inhibit	36.5	152	4.82e-45	155	95
A0013_10_SPOT01.fasta	A21588	CP021324.1_1124	nct:NMSP_1143	nct:NMSP_1143 K03106 signal recognition particle subunit SRP54 [EC:3.6.5.4] | (GenBank) Signal recognition particle 54 kDa protein (A)	K03106	Processing transport	100	0	1,52e-314	853	99.8
A0013_10_SPOT01.fasta	A21596	CP021324.1_1132	kpr:KPR_2917	kpr:KPR_2917 K02035 peptide/nickel transport system substrate-binding protein | (GenBank) unnamed protein product; highly similar to alcohol dehydrogenase from Klebsiella pneumoniae subsp. rhinoscleromatis ATCC 13884 (tr|C8TAE8) (A)	K02035	Processing transport	33.1	181	2.17e-42	159	87.4
A0013_10_SPOT01.fasta	A21640	CP021324.1_1176	lapi:DKL56_07470	lapi:DKL56_07470 K02052 putative spermidine/putrescine transport system ATP-binding protein | (GenBank) spermidine/putrescine ABC transporter ATP-binding protein (A)	K02052	Processing transport	31.1	178	4.32e-42	152	79.3
A0013_10_SPOT01.fasta	A21766	CP021324.1_1302	nct:NMSP_1323	nct:NMSP_1323 K03076 preprotein translocase subunit SecY | (GenBank) preprotein translocase subunit SecY (A)	K03076	Processing transport	100	0	0	907	99.8
A0013_10_SPOT01.fasta	A21772	CP021324.1_1308	nct:NMSP_1329	nct:NMSP_1329 K03110 fused signal recognition particle receptor | (GenBank) Signal recognition particle 54 kDa protein (A)	K03110	Processing transport	100	0	1.05e-271	748	99.8
A0013_10_SPOT01.fasta	A21982	CP021324.1_1518	cras:KVH43_03575	cras:KVH43_03575 K11752 diaminohydroxyphosphoribosylaminopyrimidine deaminase / 5-amino-6-(5-phosphoribosylamino)uracil reductase [EC:3.5.4.26 1.1.1.193] | (GenBank) ribD; bifunctional diaminohydroxyphosphoribosylaminopyrimidine deaminase/5-amino-6-(5-phosphoribosylamino)uracil reductase RibD (A)	K11752	promote	43.8	113	3.42e-42	149	93.6
A0013_10_SPOT01.fasta	A21987	CP021324.1_1523	rhj:HZY79_14505	rhj:HZY79_14505 K11752 diaminohydroxyphosphoribosylaminopyrimidine deaminase / 5-amino-6-(5-phosphoribosylamino)uracil reductase [EC:3.5.4.26 1.1.1.193] | (GenBank) ribD; bifunctional diaminohydroxyphosphoribosylaminopyrimidine deaminase/5-amino-6-(5-phosphoribosylamino)uracil reductase RibD (A)	K11752	promote	36.4	113	2.7e-30	119	97
A0013_10_SPOT01.fasta	A22023	CP021324.1_1559	bapi:BBC0122_004610	bapi:BBC0122_004610 K01995 branched-chain amino acid transport system ATP-binding protein | (GenBank) amino acid/amide ABC transporter ATP-binding protein 1, HAAT family (A)	K01995	Processing transport	33.9	148	7.66e-34	124	94.2
A0013_10_SPOT01.fasta	A22057	CP021324.1_1593	rrs:RoseRS_2318	rrs:RoseRS_2318 K02031 peptide/nickel transport system ATP-binding protein K02032 peptide/nickel transport system ATP-binding protein | (GenBank) ABC transporter related (A)	K02031	Processing transport	40.1	100	1.05e-29	117	92.3
A0014_11_SJ.fasta	A22144	NZ_AJVI01000015.1_3	aaq:AOC05_02180	aaq:AOC05_02180 K01996 branched-chain amino acid transport system ATP-binding protein | (GenBank) branched-chain amino acid ABC transporter ATP-binding protein (A)	K01996	Processing transport	34.1	116	8.72e-29	110	90.4
A0014_11_SJ.fasta	A22249	NZ_AJVI01000011.1_9	nmr:Nmar_0652	nmr:Nmar_0652 K02032 peptide/nickel transport system ATP-binding protein | (GenBank) oligopeptide/dipeptide ABC transporter, ATPase subunit (A)	K02032	Processing transport	89.4	32	8.71e-201	554	99.7
A0014_11_SJ.fasta	A22251	NZ_AJVI01000011.1_11	rca:Rcas_4092	rca:Rcas_4092 K20333 toxoflavin biosynthesis protein ToxD | (GenBank) protein of unknown function DUF323 (A)	K20333	promote	31.2	133	3.51e-26	109	57.7
A0014_11_SJ.fasta	A22259	NZ_AJVI01000011.1_19	mis:MICPUN_58496	mis:MICPUN_58496 K01580 glutamate decarboxylase [EC:4.1.1.15] | (RefSeq) cysteine synthetase/pyridoxal dependent decarboxylase (A)	K01580	promote	31.6	185	4.45e-37	144	87.6
A0014_11_SJ.fasta	A22298	NZ_AJVI01000010.1_22	kpr:KPR_2917	kpr:KPR_2917 K02035 peptide/nickel transport system substrate-binding protein | (GenBank) unnamed protein product; highly similar to alcohol dehydrogenase from Klebsiella pneumoniae subsp. rhinoscleromatis ATCC 13884 (tr|C8TAE8) (A)	K02035	Processing transport	33.5	199	1.47e-46	170	94.3
A0014_11_SJ.fasta	A22299	NZ_AJVI01000010.1_23	niu:DSQ19_02680	niu:DSQ19_02680 K20488 two-component system, OmpR family, lantibiotic biosynthesis response regulator NisR/SpaR | (GenBank) response regulator (A)	K20488	Sensing	53.3	104	6.56e-78	237	91.2
A0014_11_SJ.fasta	A22307	NZ_AJVI01000010.1_31	nkr:NKOR_02745	nkr:NKOR_02745 K03106 signal recognition particle subunit SRP54 [EC:3.6.5.4] | (GenBank) GTP-binding signal recognition particle (A)	K03106	Processing transport	100	0	1,03e-312	848	99.8
A0014_11_SJ.fasta	A22331	NZ_AJVI01000010.1_55	minf:MESINF_1402	minf:MESINF_1402 K08321 3-hydroxy-5-phosphonooxypentane-2,4-dione thiolase [EC:2.3.1.245] | (GenBank) lsrF; putative aldolase (A)	K08321	inhibit	37.1	155	1.22e-45	156	97.7
A0014_11_SJ.fasta	A22338	NZ_AJVI01000009.1_3	ckr:CKR_2654	K14982 two-component system, OmpR family, sensor histidine kinase CiaH [EC:2.7.13.3] | (GenBank) hypothetical protein (A)	K14982	Processing transport	30.6	176	4.37e-33	134	46.7
A0014_11_SJ.fasta	A22366	NZ_AJVI01000009.1_31	nkr:NKOR_03160	nkr:NKOR_03160 K02035 peptide/nickel transport system substrate-binding protein | (GenBank) solute binding protein-like protein (A)	K02035	Processing transport	100	0	0	1632	99.9
A0014_11_SJ.fasta	A22426	NZ_AJVI01000008.1_22	surl:BI350_13940	surl:BI350_13940 K01897 long-chain acyl-CoA synthetase [EC:6.2.1.3] | (GenBank) long-chain fatty acid--CoA ligase (A)	K01897	Synthesis	30	282	4.78e-42	161	82.9
A0014_11_SJ.fasta	A22442	NZ_AJVI01000008.1_38	nkr:NKOR_03680	nkr:NKOR_03680 K02034 peptide/nickel transport system permease protein | (GenBank) binding-protein-dependent transporter inner membrane component (A)	K02034	Processing transport	100	0	0	885	99.8
A0014_11_SJ.fasta	A22443	NZ_AJVI01000008.1_39	nkr:NKOR_03685	nkr:NKOR_03685 K02033 peptide/nickel transport system permease protein | (GenBank) binding-protein-dependent transporter inner membrane component (A)	K02033	Processing transport	100	0	9.65e-244	666	99.7
A0014_11_SJ.fasta	A22524	NZ_AJVI01000007.1_1	ncl:C5F47_02025	ncl:C5F47_02025 K03110 fused signal recognition particle receptor | (GenBank) signal recognition particle-docking protein FtsY (A)	K03110	Processing transport	74.4	22	1.21e-31	119	82.6
A0014_11_SJ.fasta	A22531	NZ_AJVI01000007.1_8	nkr:NKOR_01990	nkr:NKOR_01990 K03076 preprotein translocase subunit SecY | (GenBank) preprotein translocase subunit SecY (A)	K03076	Processing transport	100	0	5.62e-299	814	99.8
A0014_11_SJ.fasta	A22585	NZ_AJVI01000007.1_62	F3KMJ3_9ARCH/23-291	AI-2 sensor	AI-2	Sensing	35.8	164	7.07e-47	169	42.7
A0014_11_SJ.fasta	A22631	NZ_AJVI01000007.1_108	gwc:GWCH70_0243	gwc:GWCH70_0243 K20490 lantibiotic transport system ATP-binding protein | (GenBank) ABC transporter related (A)	K20490	promote	42.7	114	2.16e-44	154	64
A0014_11_SJ.fasta	A22775	NZ_AJVI01000006.1_120	hlm:DV707_07895	hlm:DV707_07895 K20276 large repetitive protein | (GenBank) PKD domain-containing protein (A)	K20276	promote	33.4	187	1.2e-36	145	77.5
A0014_11_SJ.fasta	A22821	NZ_AJVI01000006.1_166	nmr:Nmar_0396	nmr:Nmar_0396 K03110 fused signal recognition particle receptor | (GenBank) signal recognition particle-docking protein FtsY (A)	K03110	Processing transport	96.1	12	3.2e-201	563	100
A0014_11_SJ.fasta	A22850	NZ_AJVI01000005.1_29	cbn:CbC4_6015	cbn:CbC4_6015 K20490 lantibiotic transport system ATP-binding protein | (GenBank) ABC transporter related protein (A)	K20490	promote	35.4	128	5.92e-37	134	66.8
A0014_11_SJ.fasta	A22954	NZ_AJVI01000005.1_133	nue:C5F50_01240	nue:C5F50_01240 K02490 two-component system, response regulator, stage 0 sporulation protein F | (GenBank) response regulator (A)	K02490	promote	70.2	37	5.81e-56	173	94.7
A0014_11_SJ.fasta	A23093	NZ_AJVI01000004.1_93	F3KMJ3_9ARCH/23-291	AI-2 sensor	AI-2	Sensing	46.3	141	2.47e-78	252	43.4
A0014_11_SJ.fasta	A23149	NZ_AJVI01000004.1_149	avp:AVENP_0623	avp:AVENP_0623 K01497 GTP cyclohydrolase II [EC:3.5.4.25] | (GenBank) GTP cyclohydrolase II / phosphoribosyl-AMP cyclohydrolase (A)	K01497	promote	50.5	49	3.12e-29	109	90.9
A0014_11_SJ.fasta	A23160	NZ_AJVI01000004.1_160	hlm:DV707_07895	hlm:DV707_07895 K20276 large repetitive protein | (GenBank) PKD domain-containing protein (A)	K20276	promote	31.9	186	5.32e-32	130	81.6
A0014_11_SJ.fasta	A23213	NZ_AJVI01000003.1_23	hhl:Halha_0892	hhl:Halha_0892 K11752 diaminohydroxyphosphoribosylaminopyrimidine deaminase / 5-amino-6-(5-phosphoribosylamino)uracil reductase [EC:3.5.4.26 1.1.1.193] | (GenBank) 2,5-diamino-6-hydroxy-4-(5-phosphoribosylamino)pyrimidine 1'-reductase (A)	K11752	promote	39.3	126	2.29e-42	149	95.4
A0014_11_SJ.fasta	A23218	NZ_AJVI01000003.1_28	rhj:HZY79_14505	rhj:HZY79_14505 K11752 diaminohydroxyphosphoribosylaminopyrimidine deaminase / 5-amino-6-(5-phosphoribosylamino)uracil reductase [EC:3.5.4.26 1.1.1.193] | (GenBank) ribD; bifunctional diaminohydroxyphosphoribosylaminopyrimidine deaminase/5-amino-6-(5-phosphoribosylamino)uracil reductase RibD (A)	K11752	promote	35.9	114	1.84e-30	119	97.9
A0014_11_SJ.fasta	A23248	NZ_AJVI01000003.1_58	rst:ATY39_10640	rst:ATY39_10640 K10823 oligopeptide transport system ATP-binding protein | (GenBank) peptide ABC transporter ATP-binding protein (A)	K10823	Processing transport	33.2	140	8.33e-33	123	90.9
A0014_11_SJ.fasta	A23282	NZ_AJVI01000003.1_92	rca:Rcas_3149	rca:Rcas_3149 K02031 peptide/nickel transport system ATP-binding protein K02032 peptide/nickel transport system ATP-binding protein | (GenBank) ABC transporter related (A)	K02031	Processing transport	41.6	122	7.36e-45	160	93.4
A0014_11_SJ.fasta	A23339	NZ_AJVI01000003.1_149	F3KLW3_9ARCH/21-278	AI-2 sensor	AI-2	Sensing	60.1	103	2.87e-104	318	43.6
A0014_11_SJ.fasta	A23539	NZ_AJVI01000002.1_96	bbrn:B2258_0455	bbrn:B2258_0455 K20276 large repetitive protein | (GenBank) Fused Hypothetical protein with a fibronectin type III domain and MoxR protein (A)	K20276	promote	43.5	169	2.19e-73	249	95.4
A0014_11_SJ.fasta	A23601	NZ_AJVI01000002.1_158	skr:BRX40_21090	skr:BRX40_21090 K20527 type IV secretion system protein TrbB | (GenBank) P-type conjugative transfer ATPase TrbB (A)	K20527	promote	35.6	125	1.13e-26	113	42
A0014_11_SJ.fasta	A23608	NZ_AJVI01000002.1_165	awd:AWOD_I_0677	awd:AWOD_I_0677 K10909 two-component system, autoinducer 2 sensor kinase/phosphatase LuxQ [EC:2.7.13.3 3.1.3.-] | (GenBank) luxQ; sensor protein, LuxQ (A)	K10909	Processing transport	36	138	5.96e-32	130	61.9
A0014_11_SJ.fasta	A23611	NZ_AJVI01000002.1_168	bag:Bcoa_0389	bag:Bcoa_0389 K01897 long-chain acyl-CoA synthetase [EC:6.2.1.3] | (GenBank) AMP-dependent synthetase and ligase (A)	K01897	Synthesis	30.2	333	8.66e-44	167	82.9
A0014_11_SJ.fasta	A23614	NZ_AJVI01000002.1_171	roa:Pd630_LPD04520	roa:Pd630_LPD04520 K01426 amidase [EC:3.5.1.4] | (GenBank) Amidase (A)	K01426	Quenching	33.5	256	4.9e-63	215	84
A0014_11_SJ.fasta	A23669	NZ_AJVI01000002.1_226	nkr:NKOR_05135	nkr:NKOR_05135 K01658 anthranilate synthase component II [EC:4.1.3.27] | (GenBank) glutamine amidotransferase of anthranilate synthase (A)	K01658	Synthesis	100	0	1.33e-145	405	99.5
A0014_11_SJ.fasta	A23707	NZ_AJVI01000002.1_264	goh:B932_3293	goh:B932_3293 K20527 type IV secretion system protein TrbB [EC:7.4.2.8] | (GenBank) type II/IV secretion system protein (A)	K20527	promote	36.9	145	1.09e-35	138	51.5
A0014_11_SJ.fasta	A23754	NZ_AJVI01000001.1_18	age:AA314_01281	age:AA314_01281 K20276 large repetitive protein | (GenBank) Chitinase (A)	K20276	promote	37.3	392	2.58e-87	303	94.3
A0014_11_SJ.fasta	A23895	NZ_AJVI01000001.1_159	K0B4M5_9ARCH/36-304	AI-2 sensor	AI-2	Sensing	100	0	1.08e-185	525	47.1
A0014_11_SJ.fasta	A23926	NZ_AJVI01000001.1_190	nkr:NKOR_06395	nkr:NKOR_06395 K02031 peptide/nickel transport system ATP-binding protein | (GenBank) oligopeptide/dipeptide ABC transporter ATPase (A)	K02031	Processing transport	100	0	4.01e-226	618	99.7
A0014_11_SJ.fasta	A23938	NZ_AJVI01000001.1_202	nkr:NKOR_06450	nkr:NKOR_06450 K08321 3-hydroxy-5-phosphonooxypentane-2,4-dione thiolase [EC:2.3.1.245] | (GenBank) fructose-bisphosphate aldolase (A)	K08321	inhibit	100	0	7.91e-198	547	87.9
A0014_11_SJ.fasta	A24010	NZ_AJVI01000001.1_274	kpr:KPR_2917	kpr:KPR_2917 K02035 peptide/nickel transport system substrate-binding protein | (GenBank) unnamed protein product; highly similar to alcohol dehydrogenase from Klebsiella pneumoniae subsp. rhinoscleromatis ATCC 13884 (tr|C8TAE8) (A)	K02035	Processing transport	35.1	176	4.71e-47	171	84.3
A0014_11_SJ.fasta	A24093	NZ_AJVI01000001.1_357	bos:BSY19_2333	bos:BSY19_2333 K02052 putative spermidine/putrescine transport system ATP-binding protein | (GenBank) ABC transporter family protein (A)	K02052	Processing transport	45.7	99	4.78e-49	167	72.8
A0014_11_SJ.fasta	A24116	NZ_AJVI01000001.1_380	rhy:RD110_02755	rhy:RD110_02755 K01999 branched-chain amino acid transport system substrate-binding protein | (GenBank) hypothetical protein (A)	K01999	Processing transport	33.9	155	9.12e-32	125	95.3
A0014_11_SJ.fasta	A24133	NZ_AJVI01000001.1_397	nkr:NKOR_07460	nkr:NKOR_07460 K02490 two-component system, response regulator, stage 0 sporulation protein F | (GenBank) response regulator receiver protein (A)	K02490	promote	100	0	7.92e-89	256	99.2
A0014_11_SJ.fasta	A24135	NZ_AJVI01000001.1_399	parb:CJU94_39830	parb:CJU94_39830 K01999 branched-chain amino acid transport system substrate-binding protein | (GenBank) amino acid ABC transporter substrate-binding protein (A)	K01999	Processing transport	35.1	236	2.04e-75	243	86.5
A0018_15_SCM1.fasta	A24249	CP000866.1_94	anx:ACH33_16095	anx:ACH33_16095 K20490 lantibiotic transport system ATP-binding protein | (GenBank) lantibiotic ABC transporter ATP-binding protein (A)	K20490	promote	35.4	128	6.38e-36	132	66.8
A0018_15_SCM1.fasta	A24302	CP000866.1_147	nmr:Nmar_0141	nmr:Nmar_0141 K01897 long-chain acyl-CoA synthetase [EC:6.2.1.3] | (GenBank) AMP-dependent synthetase and ligase (A)	K01897	Synthesis	100	0	0	957	99.8
A0018_15_SCM1.fasta	A24546	CP000866.1_391	hlm:DV707_07895	hlm:DV707_07895 K20276 large repetitive protein | (GenBank) PKD domain-containing protein (A)	K20276	promote	32	187	3.41e-35	141	72
A0018_15_SCM1.fasta	A24575	CP000866.1_420	nmr:Nmar_0396	nmr:Nmar_0396 K03110 fused signal recognition particle receptor | (GenBank) signal recognition particle-docking protein FtsY (A)	K03110	Processing transport	100	0	3.48e-250	696	99.8
A0018_15_SCM1.fasta	A24581	CP000866.1_426	nmr:Nmar_0402	nmr:Nmar_0402 K03076 preprotein translocase subunit SecY | (GenBank) preprotein translocase, SecY subunit (A)	K03076	Processing transport	100	0	0	914	99.8
A0018_15_SCM1.fasta	A24661	CP000866.1_506	gct:GC56T3_0348	gct:GC56T3_0348 K20490 lantibiotic transport system ATP-binding protein | (GenBank) ABC transporter related protein (A)	K20490	promote	42.7	114	1.06e-44	155	63.8
A0018_15_SCM1.fasta	A24663	CP000866.1_508	nbv:T478_0439	nbv:T478_0439 K20276 large repetitive protein | (GenBank) HYR domain protein (A)	K20276	promote	43.4	207	5.19e-26	116	73
A0018_15_SCM1.fasta	A24669	CP000866.1_514	csom:MKD34_04790	csom:MKD34_04790 K02052 putative spermidine/putrescine transport system ATP-binding protein | (GenBank) ABC transporter ATP-binding protein (A)	K02052	Processing transport	35.1	143	4.97e-44	155	87.4
A0018_15_SCM1.fasta	A24709	CP000866.1_554	kpr:KPR_2917	kpr:KPR_2917 K02035 peptide/nickel transport system substrate-binding protein | (GenBank) unnamed protein product; highly similar to alcohol dehydrogenase from Klebsiella pneumoniae subsp. rhinoscleromatis ATCC 13884 (tr|C8TAE8) (A)	K02035	Processing transport	32.9	207	1.01e-45	168	97.7
A0018_15_SCM1.fasta	A24717	CP000866.1_562	nmr:Nmar_0531	nmr:Nmar_0531 K03106 signal recognition particle subunit SRP54 [EC:3.6.5.4] | (GenBank) GTP-binding signal recognition particle SRP54 G-domain (A)	K03106	Processing transport	100	0	3,18e-312	847	99.8
A0018_15_SCM1.fasta	A24742	CP000866.1_587	minf:MESINF_1402	minf:MESINF_1402 K08321 3-hydroxy-5-phosphonooxypentane-2,4-dione thiolase [EC:2.3.1.245] | (GenBank) lsrF; putative aldolase (A)	K08321	inhibit	37.1	155	3.08e-46	158	97.7
A0018_15_SCM1.fasta	A24745	CP000866.1_590	csy:CENSYa_1227	csy:CENSYa_1227 K01999 branched-chain amino acid transport system substrate-binding protein | (GenBank) ABC-type branched-chain amino acid transport system, periplasmic component (A)	K01999	Processing transport	36	219	3.42e-65	226	42.7
A0018_15_SCM1.fasta	A24813	CP000866.1_658	nmr:Nmar_0618	nmr:Nmar_0618 K02035 peptide/nickel transport system substrate-binding protein | (GenBank) solute binding protein-like protein (A)	K02035	Processing transport	100	0	0	1642	99.9
A0018_15_SCM1.fasta	A24850	CP000866.1_695	nmr:Nmar_0652	nmr:Nmar_0652 K02032 peptide/nickel transport system ATP-binding protein | (GenBank) oligopeptide/dipeptide ABC transporter, ATPase subunit (A)	K02032	Processing transport	99.7	1	1.12e-235	643	99.7
A0018_15_SCM1.fasta	A24855	CP000866.1_700	rrs:RoseRS_0904	rrs:RoseRS_0904 K20333 toxoflavin biosynthesis protein ToxD | (GenBank) protein of unknown function DUF323 (A)	K20333	promote	31.5	130	9.27e-27	110	57
A0018_15_SCM1.fasta	A24863	CP000866.1_708	eel:EUBELI_00110	eel:EUBELI_00110 K03217 YidC/Oxa1 family membrane protein insertase | (GenBank) preprotein translocase YidC subunit (A)	K03217	Synthesis	33.7	243	2.19e-69	232	98.2
A0018_15_SCM1.fasta	A24869	CP000866.1_714	mis:MICPUN_58496	mis:MICPUN_58496 K01580 glutamate decarboxylase [EC:4.1.1.15] | (RefSeq) cysteine synthetase/pyridoxal dependent decarboxylase (A)	K01580	promote	32.9	182	1.39e-39	151	87.6
A0018_15_SCM1.fasta	A24924	CP000866.1_769	nmr:Nmar_0718	nmr:Nmar_0718 K02034 peptide/nickel transport system permease protein | (GenBank) binding-protein-dependent transport systems inner membrane component (A)	K02034	Processing transport	100	0	0	884	99.8
A0018_15_SCM1.fasta	A24925	CP000866.1_770	nmr:Nmar_0719	nmr:Nmar_0719 K02033 peptide/nickel transport system permease protein | (GenBank) binding-protein-dependent transport systems inner membrane component (A)	K02033	Processing transport	100	0	1.37e-243	665	99.7
A0018_15_SCM1.fasta	A25086	CP000866.1_931	nou:Natoc_0309	nou:Natoc_0309 K01426 amidase [EC:3.5.1.4] | (GenBank) amidase, Asp-tRNAAsn/Glu-tRNAGln amidotransferase A subunit (A)	K01426	Quenching	35.6	256	1.1e-61	212	85.1
A0018_15_SCM1.fasta	A25093	CP000866.1_938	thac:CSC3H3_12705	thac:CSC3H3_12705 K02052 putative spermidine/putrescine transport system ATP-binding protein | (GenBank) ABC transporter ATP-binding protein (A)	K02052	Processing transport	38.7	122	2.49e-31	122	79.8
A0018_15_SCM1.fasta	A25139	CP000866.1_984	nmr:Nmar_0912	nmr:Nmar_0912 K01658 anthranilate synthase component II [EC:4.1.3.27] | (GenBank) glutamine amidotransferase of anthranilate synthase (A)	K01658	Synthesis	100	0	2.2e-144	402	99.5
A0018_15_SCM1.fasta	A25149	CP000866.1_994	pef:A7E78_11505	pef:A7E78_11505 K07711 two-component system, NtrC family, sensor histidine kinase GlrK [EC:2.7.13.3] | (GenBank) hypothetical protein (A)	K07711	Processing transport	34.2	149	2.34e-28	120	45.7
A0018_15_SCM1.fasta	A25293	CP000866.1_1138	A0A2A3T9K0_9ARCH/32-333	AI-2 sensor	AI-2	Sensing	30.5	207	8.99e-44	160	57.8
A0018_15_SCM1.fasta	A25312	CP000866.1_1157	nmr:Nmar_1064	nmr:Nmar_1064 K02031 peptide/nickel transport system ATP-binding protein | (GenBank) oligopeptide/dipeptide ABC transporter, ATPase subunit (A)	K02031	Processing transport	100	0	5.69e-226	618	99.7
A0018_15_SCM1.fasta	A25326	CP000866.1_1171	nmr:Nmar_1078	nmr:Nmar_1078 K08321 3-hydroxy-5-phosphonooxypentane-2,4-dione thiolase [EC:2.3.1.245] | (GenBank) Fructose-bisphosphate aldolase (A)	K08321	inhibit	100	0	1.06e-199	553	99.7
A0018_15_SCM1.fasta	A25327	CP000866.1_1172	kpr:KPR_2917	kpr:KPR_2917 K02035 peptide/nickel transport system substrate-binding protein | (GenBank) unnamed protein product; highly similar to alcohol dehydrogenase from Klebsiella pneumoniae subsp. rhinoscleromatis ATCC 13884 (tr|C8TAE8) (A)	K02035	Processing transport	31.2	195	1.22e-32	131	86.9
A0018_15_SCM1.fasta	A25457	CP000866.1_1302	kpr:KPR_2917	kpr:KPR_2917 K02035 peptide/nickel transport system substrate-binding protein | (GenBank) unnamed protein product; highly similar to alcohol dehydrogenase from Klebsiella pneumoniae subsp. rhinoscleromatis ATCC 13884 (tr|C8TAE8) (A)	K02035	Processing transport	35.8	174	1.33e-48	176	84.3
A0018_15_SCM1.fasta	A25469	CP000866.1_1314	nmr:Nmar_1248	nmr:Nmar_1248 K02490 two-component system, response regulator, stage 0 sporulation protein F | (GenBank) response regulator receiver protein (A)	K02490	promote	48	51	1.17e-30	108	78.4
A0018_15_SCM1.fasta	A25473	CP000866.1_1318	nmr:Nmar_1248	nmr:Nmar_1248 K02490 two-component system, response regulator, stage 0 sporulation protein F | (GenBank) response regulator receiver protein (A)	K02490	promote	47.3	49	1.91e-29	105	74.4
A0018_15_SCM1.fasta	A25474	CP000866.1_1319	A9A5U8_NITMS/3-257	AI-2 sensor	AI-2	Sensing	100	0	5.26e-176	502	40.8
A0018_15_SCM1.fasta	A25514	CP000866.1_1359	A0A087S3Q6_9ARCH/37-274	AI-2 sensor	AI-2	Sensing	76.5	56	8.65e-118	350	43.5
A0018_15_SCM1.fasta	A25515	CP000866.1_1360	nmr:Nmar_1248	nmr:Nmar_1248 K02490 two-component system, response regulator, stage 0 sporulation protein F | (GenBank) response regulator receiver protein (A)	K02490	promote	100	0	2.95e-70	208	81.6
A0018_15_SCM1.fasta	A25554	CP000866.1_1399	maqu:Maq22A_2p41655	maqu:Maq22A_2p41655 K02052 putative spermidine/putrescine transport system ATP-binding protein | (GenBank) potA; spermidine/putrescine ABC transporter ATP-binding protein (A)	K02052	Processing transport	47.4	97	3.17e-49	168	73.3
A0018_15_SCM1.fasta	A25578	CP000866.1_1423	rhy:RD110_02755	rhy:RD110_02755 K01999 branched-chain amino acid transport system substrate-binding protein | (GenBank) hypothetical protein (A)	K01999	Processing transport	34.3	154	9.12e-32	125	95.3
A0018_15_SCM1.fasta	A25622	CP000866.1_1467	A9A2K6_NITMS/36-269	AI-2 sensor	AI-2	Sensing	100	0	2.1e-160	459	40.7
A0018_15_SCM1.fasta	A25839	CP000866.1_1684	avp:AVENP_0623	avp:AVENP_0623 K01497 GTP cyclohydrolase II [EC:3.5.4.25] | (GenBank) GTP cyclohydrolase II / phosphoribosyl-AMP cyclohydrolase (A)	K01497	promote	48.5	50	1.76e-27	104	89.9
A0018_15_SCM1.fasta	A25849	CP000866.1_1694	hlm:DV707_07895	hlm:DV707_07895 K20276 large repetitive protein | (GenBank) PKD domain-containing protein (A)	K20276	promote	31.3	188	1.27e-34	138	81.6
A0018_15_SCM1.fasta	A25900	CP000866.1_1745	hhl:Halha_0892	hhl:Halha_0892 K11752 diaminohydroxyphosphoribosylaminopyrimidine deaminase / 5-amino-6-(5-phosphoribosylamino)uracil reductase [EC:3.5.4.26 1.1.1.193] | (GenBank) 2,5-diamino-6-hydroxy-4-(5-phosphoribosylamino)pyrimidine 1'-reductase (A)	K11752	promote	41.7	121	5.89e-47	161	95.4
A0018_15_SCM1.fasta	A25905	CP000866.1_1750	rhj:HZY79_14505	rhj:HZY79_14505 K11752 diaminohydroxyphosphoribosylaminopyrimidine deaminase / 5-amino-6-(5-phosphoribosylamino)uracil reductase [EC:3.5.4.26 1.1.1.193] | (GenBank) ribD; bifunctional diaminohydroxyphosphoribosylaminopyrimidine deaminase/5-amino-6-(5-phosphoribosylamino)uracil reductase RibD (A)	K11752	promote	35.5	116	1.84e-30	119	97.9
A0018_15_SCM1.fasta	A25933	CP000866.1_1778	bbrc:B7019_0456	bbrc:B7019_0456 K20276 large repetitive protein | (GenBank) Fused Hypothetical protein with a fibronectin type III domain and MoxR protein (A)	K20276	promote	39.7	181	1.57e-68	236	92.1
A0018_15_SCM1.fasta	A25945	CP000866.1_1790	siq:DQ08_01265	siq:DQ08_01265 K20490 lantibiotic transport system ATP-binding protein | (GenBank) lantibiotic ABC transporter ATP-binding protein (A)	K20490	promote	37.2	126	2.75e-32	120	85.9
A0018_15_SCM1.fasta	A26014	CP000866.1_1859	rca:Rcas_3149	rca:Rcas_3149 K02031 peptide/nickel transport system ATP-binding protein K02032 peptide/nickel transport system ATP-binding protein | (GenBank) ABC transporter related (A)	K02031	Processing transport	42.3	110	5.61e-42	151	92.8
A0018_15_SCM1.fasta	A26069	CP000866.1_1914	F3KLW3_9ARCH/21-278	AI-2 sensor	AI-2	Sensing	60.5	102	4.55e-103	315	43.6
A0026_17_BG20.fasta	A26106	AHJG01000342.1_3	nic:DSQ20_03270	nic:DSQ20_03270 K02035 peptide/nickel transport system substrate-binding protein | (GenBank) ABC transporter substrate-binding protein (A)	K02035	Processing transport	65.3	111	5.9e-148	439	99.4
A0026_17_BG20.fasta	A26199	AHJG01000322.1_13	niu:DSQ19_02680	niu:DSQ19_02680 K20488 two-component system, OmpR family, lantibiotic biosynthesis response regulator NisR/SpaR | (GenBank) response regulator (A)	K20488	Sensing	52.8	105	1.15e-78	239	91.2
A0026_17_BG20.fasta	A26200	AHJG01000322.1_14	kpr:KPR_2917	kpr:KPR_2917 K02035 peptide/nickel transport system substrate-binding protein | (GenBank) unnamed protein product; highly similar to alcohol dehydrogenase from Klebsiella pneumoniae subsp. rhinoscleromatis ATCC 13884 (tr|C8TAE8) (A)	K02035	Processing transport	33.4	197	7.98e-48	174	92.3
A0026_17_BG20.fasta	A26233	AHJG01000316.1_5	avp:AVENP_0623	avp:AVENP_0623 K01497 GTP cyclohydrolase II [EC:3.5.4.25] | (GenBank) GTP cyclohydrolase II / phosphoribosyl-AMP cyclohydrolase (A)	K01497	promote	49.5	50	3.36e-28	106	90.9
A0026_17_BG20.fasta	A26235	AHJG01000315.1_1	nic:DSQ20_02955	nic:DSQ20_02955 K03106 signal recognition particle subunit SRP54 [EC:3.6.5.4] | (GenBank) signal recognition particle protein (A)	K03106	Processing transport	98.3	4	2.16e-164	464	99.6
A0026_17_BG20.fasta	A26246	AHJG01000310.1_1	minf:MESINF_1402	minf:MESINF_1402 K08321 3-hydroxy-5-phosphonooxypentane-2,4-dione thiolase [EC:2.3.1.245] | (GenBank) lsrF; putative aldolase (A)	K08321	inhibit	35.9	158	5.33e-44	152	97.7
A0026_17_BG20.fasta	A26281	AHJG01000301.1_9	fpe:Ferpe_0629	fpe:Ferpe_0629 K01998 branched-chain amino acid transport system permease protein | (GenBank) ABC-type branched-chain amino acid transport system, permease component (A)	K01998	Processing transport	30.6	169	3.88e-23	101	95.1
A0026_17_BG20.fasta	A26534	AHJG01000272.1_3	nic:DSQ20_05900	nic:DSQ20_05900 K02034 peptide/nickel transport system permease protein | (GenBank) ABC transporter permease (A)	K02034	Processing transport	83.7	74	3.18e-275	754	99.8
A0026_17_BG20.fasta	A26535	AHJG01000272.1_4	nic:DSQ20_05895	nic:DSQ20_05895 K02033 peptide/nickel transport system permease protein | (GenBank) ABC transporter permease (A)	K02033	Processing transport	90.5	32	1.54e-216	597	99.7
A0026_17_BG20.fasta	A26562	AHJG01000268.1_3	nic:DSQ20_03270	nic:DSQ20_03270 K02035 peptide/nickel transport system substrate-binding protein | (GenBank) ABC transporter substrate-binding protein (A)	K02035	Processing transport	65	112	6.61e-147	436	99.4
A0026_17_BG20.fasta	A26753	AHJG01000241.1_15	rhj:HZY79_14505	rhj:HZY79_14505 K11752 diaminohydroxyphosphoribosylaminopyrimidine deaminase / 5-amino-6-(5-phosphoribosylamino)uracil reductase [EC:3.5.4.26 1.1.1.193] | (GenBank) ribD; bifunctional diaminohydroxyphosphoribosylaminopyrimidine deaminase/5-amino-6-(5-phosphoribosylamino)uracil reductase RibD (A)	K11752	promote	34.3	117	4.34e-29	115	97.9
A0026_17_BG20.fasta	A26815	AHJG01000237.1_11	gct:GC56T3_0348	gct:GC56T3_0348 K20490 lantibiotic transport system ATP-binding protein | (GenBank) ABC transporter related protein (A)	K20490	promote	40.4	123	8.53e-43	150	66.9
A0026_17_BG20.fasta	A26822	AHJG01000237.1_18	sur:STAUR_6990	sur:STAUR_6990 K20276 large repetitive protein | (GenBank) Peptidase, M36 (Fungalysin) family (A)	K20276	promote	39.3	291	4.69e-78	276	74.7
A0026_17_BG20.fasta	A26849	AHJG01000233.1_2	goh:B932_3293	goh:B932_3293 K20527 type IV secretion system protein TrbB [EC:7.4.2.8] | (GenBank) type II/IV secretion system protein (A)	K20527	promote	36.7	150	5.99e-36	138	54.9
A0026_17_BG20.fasta	A26887	AHJG01000228.1_4	bsep:HAP48_0032635	bsep:HAP48_0032635 K01999 branched-chain amino acid transport system substrate-binding protein | (GenBank) transporter substrate-binding domain-containing protein (A)	K01999	Processing transport	39.7	215	1.08e-86	272	80.4
A0026_17_BG20.fasta	A26902	AHJG01000227.1_13	rhy:RD110_02755	rhy:RD110_02755 K01999 branched-chain amino acid transport system substrate-binding protein | (GenBank) hypothetical protein (A)	K01999	Processing transport	34.3	154	1.02e-32	128	95.3
A0026_17_BG20.fasta	A26920	AHJG01000227.1_31	bos:BSY19_2333	bos:BSY19_2333 K02052 putative spermidine/putrescine transport system ATP-binding protein | (GenBank) ABC transporter family protein (A)	K02052	Processing transport	46.3	98	2.64e-48	166	72.8
A0026_17_BG20.fasta	A26959	AHJG01000217.1_7	nip:NsoK4_06540	nip:NsoK4_06540 K03076 preprotein translocase subunit SecY | (GenBank) secY; preprotein translocase subunit SecY (A)	K03076	Processing transport	88.7	54	7.1e-308	839	99.8
A0026_17_BG20.fasta	A27022	AHJG01000204.1_8	avp:AVENP_0623	avp:AVENP_0623 K01497 GTP cyclohydrolase II [EC:3.5.4.25] | (GenBank) GTP cyclohydrolase II / phosphoribosyl-AMP cyclohydrolase (A)	K01497	promote	49.5	50	3.36e-28	106	90.9
A0026_17_BG20.fasta	A27036	AHJG01000201.1_2	mis:MICPUN_58496	mis:MICPUN_58496 K01580 glutamate decarboxylase [EC:4.1.1.15] | (RefSeq) cysteine synthetase/pyridoxal dependent decarboxylase (A)	K01580	promote	33.5	180	1.93e-41	157	87.6
A0026_17_BG20.fasta	A27214	AHJG01000189.1_1	A0A2A3T7W1_9ARCH/85-366	AI-2 sensor	AI-2	Sensing	55	65	1.31e-51	171	68.7
A0026_17_BG20.fasta	A27285	AHJG01000185.1_1	nic:DSQ20_03270	nic:DSQ20_03270 K02035 peptide/nickel transport system substrate-binding protein | (GenBank) ABC transporter substrate-binding protein (A)	K02035	Processing transport	77.9	78	4.77e-208	593	100
A0026_17_BG20.fasta	A27301	AHJG01000183.1_12	roc:HF520_01800	roc:HF520_01800 K14982 two-component system, OmpR family, sensor histidine kinase CiaH [EC:2.7.13.3] | (GenBank) GHKL domain-containing protein (A)	K14982	Processing transport	32.8	143	1.55e-22	102	43.7
A0026_17_BG20.fasta	A27315	AHJG01000183.1_26	sjp:SJA_C1-29700	sjp:SJA_C1-29700 K20527 type IV secretion system protein TrbB [EC:7.4.2.8] | (GenBank) trbB; conjugal transfer protein TrbB (A)	K20527	promote	30.3	187	9.17e-23	102	52.2
A0026_17_BG20.fasta	A27322	AHJG01000181.1_1	nic:DSQ20_02215	nic:DSQ20_02215 K03110 fused signal recognition particle receptor | (GenBank) ftsY; signal recognition particle-docking protein FtsY (A)	K03110	Processing transport	92.2	24	1.11e-194	545	99.4
A0026_17_BG20.fasta	A27372	AHJG01000180.1_47	nue:C5F50_01240	nue:C5F50_01240 K02490 two-component system, response regulator, stage 0 sporulation protein F | (GenBank) response regulator (A)	K02490	promote	50.4	59	3.67e-40	133	85.6
A0026_17_BG20.fasta	A27388	AHJG01000177.1_2	hali:BV210_05620	hali:BV210_05620 K20276 large repetitive protein | (GenBank) hypothetical protein (A)	K20276	promote	30.7	218	7.99e-36	148	58.2
A0026_17_BG20.fasta	A27617	AHJG01000148.1_1	hlm:DV707_07895	hlm:DV707_07895 K20276 large repetitive protein | (GenBank) PKD domain-containing protein (A)	K20276	promote	36.3	135	2.51e-36	140	88.3
A0026_17_BG20.fasta	A27680	AHJG01000134.1_24	nic:DSQ20_04085	nic:DSQ20_04085 K01658 anthranilate synthase component II [EC:4.1.3.27] | (GenBank) aminodeoxychorismate/anthranilate synthase component II (A)	K01658	Synthesis	90.9	18	2.27e-132	372	99.5
A0026_17_BG20.fasta	A27732	AHJG01000126.1_5	phx:KGNDJEFE_01379	phx:KGNDJEFE_01379 K20490 lantibiotic transport system ATP-binding protein | (GenBank) yxlF_2; putative ABC transporter ATP-binding protein YxlF (A)	K20490	promote	36.4	133	7.91e-39	139	70.3
A0026_17_BG20.fasta	A27755	AHJG01000123.1_10	nic:DSQ20_03500	nic:DSQ20_03500 K02032 peptide/nickel transport system ATP-binding protein | (GenBank) ABC transporter ATP-binding protein (A)	K02032	Processing transport	80.7	62	3.08e-187	521	99.7
A0026_17_BG20.fasta	A27902	AHJG01000110.1_31	sesp:BN6_61490	sesp:BN6_61490 K14645 serine protease [EC:3.4.21.-] | (GenBank) Secreted serine protease (A)	K14645	inhibit	43.9	170	6.79e-70	231	86
A0026_17_BG20.fasta	A28088	AHJG01000083.1_1	hbs:IPV69_24810	hbs:IPV69_24810 K20276 large repetitive protein | (GenBank) tandem-95 repeat protein (A)	K20276	promote	50.7	64	8.65e-31	121	64.7
A0026_17_BG20.fasta	A28126	AHJG01000073.1_2	nic:DSQ20_03270	nic:DSQ20_03270 K02035 peptide/nickel transport system substrate-binding protein | (GenBank) ABC transporter substrate-binding protein (A)	K02035	Processing transport	83.1	24	1.5e-73	237	100
A0026_17_BG20.fasta	A28127	AHJG01000072.1_1	nic:DSQ20_03270	nic:DSQ20_03270 K02035 peptide/nickel transport system substrate-binding protein | (GenBank) ABC transporter substrate-binding protein (A)	K02035	Processing transport	82.4	25	4.07e-73	236	100
A0026_17_BG20.fasta	A28133	AHJG01000070.1_1	nic:DSQ20_06740	nic:DSQ20_06740 K08321 3-hydroxy-5-phosphonooxypentane-2,4-dione thiolase [EC:2.3.1.245] | (GenBank) 3-hydroxy-5-phosphonooxypentane-2,4-dione thiolase (A)	K08321	inhibit	92.7	6	6.93e-48	158	89.1
A0026_17_BG20.fasta	A28134	AHJG01000070.1_2	nic:DSQ20_06740	nic:DSQ20_06740 K08321 3-hydroxy-5-phosphonooxypentane-2,4-dione thiolase [EC:2.3.1.245] | (GenBank) 3-hydroxy-5-phosphonooxypentane-2,4-dione thiolase (A)	K08321	inhibit	97.2	5	1.18e-120	347	99.4
A0026_17_BG20.fasta	A28173	AHJG01000068.1_16	hebr:AEBR_2159	hebr:AEBR_2159 K20964 c-di-GMP phosphodiesterase [EC:3.1.4.52] | (GenBank) Cache sensor-containing diguanylate cyclase/phosphodiesterase (A)	K20964	Quenching	31.7	158	9.92e-28	117	71.3
A0026_17_BG20.fasta	A28201	AHJG01000059.1_1	kpr:KPR_2917	kpr:KPR_2917 K02035 peptide/nickel transport system substrate-binding protein | (GenBank) unnamed protein product; highly similar to alcohol dehydrogenase from Klebsiella pneumoniae subsp. rhinoscleromatis ATCC 13884 (tr|C8TAE8) (A)	K02035	Processing transport	42.5	82	1.11e-29	116	86.8
A0026_17_BG20.fasta	A28233	AHJG01000054.1_3	nic:DSQ20_02955	nic:DSQ20_02955 K03106 signal recognition particle subunit SRP54 [EC:3.6.5.4] | (GenBank) signal recognition particle protein (A)	K03106	Processing transport	91.9	16	1.21e-124	361	100
A0026_17_BG20.fasta	A28235	AHJG01000052.1_1	tig:THII_3832	tig:THII_3832 K20276 large repetitive protein | (GenBank) hypothetical protein (A)	K20276	promote	60.4	46	3e-45	160	90.7
A0026_17_BG20.fasta	A28270	AHJG01000050.1_27	nio:NITINOP_2114	nio:NITINOP_2114 K07711 two-component system, NtrC family, sensor histidine kinase GlrK [EC:2.7.13.3] | (GenBank) putative Sensor histidine kinase (A)	K07711	Processing transport	32.3	183	1.99e-36	145	45.2
A0026_17_BG20.fasta	A28277	AHJG01000050.1_34	nic:DSQ20_06690	nic:DSQ20_06690 K02031 peptide/nickel transport system ATP-binding protein | (GenBank) ABC transporter ATP-binding protein (A)	K02031	Processing transport	83.1	52	4.14e-189	525	99
A0026_17_BG20.fasta	A28365	AHJG01000035.1_13	hra:EI982_07000	hra:EI982_07000 K01426 amidase [EC:3.5.1.4] | (GenBank) amidase (A)	K01426	Quenching	33.9	253	2.1e-63	216	84.6
A0026_17_BG20.fasta	A28396	AHJG01000034.1_19	nue:C5F50_01240	nue:C5F50_01240 K02490 two-component system, response regulator, stage 0 sporulation protein F | (GenBank) response regulator (A)	K02490	promote	42.2	67	5.39e-28	102	95.1
A0026_17_BG20.fasta	A28397	AHJG01000034.1_20	F3KMJ3_9ARCH/23-291	AI-2 sensor	AI-2	Sensing	95.9	11	1.43e-179	511	43
A0026_17_BG20.fasta	A28437	AHJG01000027.1_2	nic:DSQ20_06190	nic:DSQ20_06190 K04750 PhnB protein | (GenBank) VOC family protein (A)	K04750	Synthesis	86.9	20	1.2e-100	288	98.1
A0026_17_BG20.fasta	A28546	AHJG01000010.1_21	rst:ATY39_10640	rst:ATY39_10640 K10823 oligopeptide transport system ATP-binding protein | (GenBank) peptide ABC transporter ATP-binding protein (A)	K10823	Processing transport	33.8	140	2.29e-32	122	90.9
A0026_17_BG20.fasta	A28580	AHJG01000010.1_55	rca:Rcas_3149	rca:Rcas_3149 K02031 peptide/nickel transport system ATP-binding protein K02032 peptide/nickel transport system ATP-binding protein | (GenBank) ABC transporter related (A)	K02031	Processing transport	44	104	5.43e-40	145	94.9
A0026_17_BG20.fasta	A28647	AHJG01000009.1_16	F3KLW3_9ARCH/21-278	AI-2 sensor	AI-2	Sensing	98.4	4	1.85e-174	496	44.3
A0027_18_SFB1.fasta	A28706	CM001158.1_19	gct:GC56T3_0348	gct:GC56T3_0348 K20490 lantibiotic transport system ATP-binding protein | (GenBank) ABC transporter related protein (A)	K20490	promote	40.9	122	3.06e-43	151	66.9
A0027_18_SFB1.fasta	A28713	CM001158.1_26	age:AA314_01281	age:AA314_01281 K20276 large repetitive protein | (GenBank) Chitinase (A)	K20276	promote	36	398	5.11e-78	276	96.5
A0027_18_SFB1.fasta	A28767	CM001158.1_80	kpr:KPR_2917	kpr:KPR_2917 K02035 peptide/nickel transport system substrate-binding protein | (GenBank) unnamed protein product; highly similar to alcohol dehydrogenase from Klebsiella pneumoniae subsp. rhinoscleromatis ATCC 13884 (tr|C8TAE8) (A)	K02035	Processing transport	33.4	197	7.98e-48	174	92.3
A0027_18_SFB1.fasta	A28768	CM001158.1_81	niu:DSQ19_02680	niu:DSQ19_02680 K20488 two-component system, OmpR family, lantibiotic biosynthesis response regulator NisR/SpaR | (GenBank) response regulator (A)	K20488	Sensing	52.8	105	4.63e-78	238	91.2
A0027_18_SFB1.fasta	A28806	CM001158.1_119	nic:DSQ20_02955	nic:DSQ20_02955 K03106 signal recognition particle subunit SRP54 [EC:3.6.5.4] | (GenBank) signal recognition particle protein (A)	K03106	Processing transport	95.5	20	4.77e-302	821	99.8
A0027_18_SFB1.fasta	A28834	CM001158.1_147	minf:MESINF_1402	minf:MESINF_1402 K08321 3-hydroxy-5-phosphonooxypentane-2,4-dione thiolase [EC:2.3.1.245] | (GenBank) lsrF; putative aldolase (A)	K08321	inhibit	35.9	158	1.06e-43	151	97.7
A0027_18_SFB1.fasta	A28875	CM001158.1_188	hali:BV210_05620	hali:BV210_05620 K20276 large repetitive protein | (GenBank) hypothetical protein (A)	K20276	promote	30.2	248	1.09e-36	151	61
A0027_18_SFB1.fasta	A28880	CM001158.1_193	nic:DSQ20_03270	nic:DSQ20_03270 K02035 peptide/nickel transport system substrate-binding protein | (GenBank) ABC transporter substrate-binding protein (A)	K02035	Processing transport	74.3	209	0	1257	99.5
A0027_18_SFB1.fasta	A28918	CM001158.1_231	nic:DSQ20_03500	nic:DSQ20_03500 K02032 peptide/nickel transport system ATP-binding protein | (GenBank) ABC transporter ATP-binding protein (A)	K02032	Processing transport	79.8	65	5.09e-186	518	99.7
A0027_18_SFB1.fasta	A28920	CM001158.1_233	rrs:RoseRS_0904	rrs:RoseRS_0904 K20333 toxoflavin biosynthesis protein ToxD | (GenBank) protein of unknown function DUF323 (A)	K20333	promote	31.1	131	2.82e-25	107	54.6
A0027_18_SFB1.fasta	A28929	CM001158.1_242	mis:MICPUN_58496	mis:MICPUN_58496 K01580 glutamate decarboxylase [EC:4.1.1.15] | (RefSeq) cysteine synthetase/pyridoxal dependent decarboxylase (A)	K01580	promote	33.2	181	3.56e-41	156	87.6
A0027_18_SFB1.fasta	A29016	CM001158.1_329	nic:DSQ20_05900	nic:DSQ20_05900 K02034 peptide/nickel transport system permease protein | (GenBank) ABC transporter permease (A)	K02034	Processing transport	83.3	76	7.47e-274	751	99.8
A0027_18_SFB1.fasta	A29017	CM001158.1_330	nic:DSQ20_05895	nic:DSQ20_05895 K02033 peptide/nickel transport system permease protein | (GenBank) ABC transporter permease (A)	K02033	Processing transport	90.2	34	4.21e-222	611	98.9
A0027_18_SFB1.fasta	A29155	CM001158.1_468	hali:BV210_11890	hali:BV210_11890 K20327 glycosyltransferase XagB | (GenBank) hypothetical protein (A)	K20327	inhibit	31.6	184	3.31e-26	115	47.4
A0027_18_SFB1.fasta	A29198	CM001158.1_511	roc:HF520_01800	roc:HF520_01800 K14982 two-component system, OmpR family, sensor histidine kinase CiaH [EC:2.7.13.3] | (GenBank) GHKL domain-containing protein (A)	K14982	Processing transport	33.3	138	9.39e-22	100	41.9
A0027_18_SFB1.fasta	A29213	CM001158.1_526	sjp:SJA_C1-29700	sjp:SJA_C1-29700 K20527 type IV secretion system protein TrbB [EC:7.4.2.8] | (GenBank) trbB; conjugal transfer protein TrbB (A)	K20527	promote	30.3	187	9.17e-23	102	52.2
A0027_18_SFB1.fasta	A29235	CM001158.1_548	A0A2A3T7W1_9ARCH/85-366	AI-2 sensor	AI-2	Sensing	54.7	126	1.58e-97	305	40.4
A0027_18_SFB1.fasta	A29252	CM001158.1_565	hra:EI982_07000	hra:EI982_07000 K01426 amidase [EC:3.5.1.4] | (GenBank) amidase (A)	K01426	Quenching	34.1	252	2e-64	219	84.6
A0027_18_SFB1.fasta	A29308	CM001158.1_621	nic:DSQ20_04085	nic:DSQ20_04085 K01658 anthranilate synthase component II [EC:4.1.3.27] | (GenBank) aminodeoxychorismate/anthranilate synthase component II (A)	K01658	Synthesis	90.4	19	5.58e-133	373	99.5
A0027_18_SFB1.fasta	A29356	CM001158.1_669	goh:B932_3293	goh:B932_3293 K20527 type IV secretion system protein TrbB [EC:7.4.2.8] | (GenBank) type II/IV secretion system protein (A)	K20527	promote	36.7	150	1.72e-35	138	47.2
A0027_18_SFB1.fasta	A29382	CM001158.1_695	nic:DSQ20_06190	nic:DSQ20_06190 K04750 PhnB protein | (GenBank) VOC family protein (A)	K04750	Synthesis	85.6	22	3.29e-98	282	98.1
A0027_18_SFB1.fasta	A29476	CM001158.1_789	nio:NITINOP_2114	nio:NITINOP_2114 K07711 two-component system, NtrC family, sensor histidine kinase GlrK [EC:2.7.13.3] | (GenBank) putative Sensor histidine kinase (A)	K07711	Processing transport	32.3	183	5.78e-37	147	45.2
A0027_18_SFB1.fasta	A29483	CM001158.1_796	nic:DSQ20_06690	nic:DSQ20_06690 K02031 peptide/nickel transport system ATP-binding protein | (GenBank) ABC transporter ATP-binding protein (A)	K02031	Processing transport	83.4	51	2.5e-190	528	99
A0027_18_SFB1.fasta	A29500	CM001158.1_813	nic:DSQ20_06740	nic:DSQ20_06740 K08321 3-hydroxy-5-phosphonooxypentane-2,4-dione thiolase [EC:2.3.1.245] | (GenBank) 3-hydroxy-5-phosphonooxypentane-2,4-dione thiolase (A)	K08321	inhibit	95.1	13	9.61e-178	502	63.4
A0027_18_SFB1.fasta	A29670	CM001158.1_983	mty:MTOK_12430	mty:MTOK_12430 K02052 putative spermidine/putrescine transport system ATP-binding protein | (GenBank) ABC transporter ATP-binding protein (A)	K02052	Processing transport	37.4	134	9.5e-42	149	86.3
A0027_18_SFB1.fasta	A29767	CM001158.1_1080	labp:FJ695_09225	labp:FJ695_09225 K02052 putative spermidine/putrescine transport system ATP-binding protein | (GenBank) ABC transporter ATP-binding protein (A)	K02052	Processing transport	46.4	91	7.32e-45	154	94.2
A0027_18_SFB1.fasta	A26902	CM001158.1_1098	rhy:RD110_02755	rhy:RD110_02755 K01999 branched-chain amino acid transport system substrate-binding protein | (GenBank) hypothetical protein (A)	K01999	Processing transport	34.3	154	1.02e-32	128	95.3
A0027_18_SFB1.fasta	A29807	CM001158.1_1120	hlm:DV707_07895	hlm:DV707_07895 K20276 large repetitive protein | (GenBank) PKD domain-containing protein (A)	K20276	promote	34.2	189	2.18e-40	157	73.3
A0027_18_SFB1.fasta	A27372	CM001158.1_1381	nue:C5F50_01240	nue:C5F50_01240 K02490 two-component system, response regulator, stage 0 sporulation protein F | (GenBank) response regulator (A)	K02490	promote	50.4	59	3.67e-40	133	85.6
A0027_18_SFB1.fasta	A30127	CM001158.1_1440	jet:L3J17_00330	jet:L3J17_00330 K11752 diaminohydroxyphosphoribosylaminopyrimidine deaminase / 5-amino-6-(5-phosphoribosylamino)uracil reductase [EC:3.5.4.26 1.1.1.193] | (GenBank) ribD; bifunctional diaminohydroxyphosphoribosylaminopyrimidine deaminase/5-amino-6-(5-phosphoribosylamino)uracil reductase RibD (A)	K11752	promote	42.2	119	4.75e-46	159	97.3
A0027_18_SFB1.fasta	A30132	CM001158.1_1445	rhj:HZY79_14505	rhj:HZY79_14505 K11752 diaminohydroxyphosphoribosylaminopyrimidine deaminase / 5-amino-6-(5-phosphoribosylamino)uracil reductase [EC:3.5.4.26 1.1.1.193] | (GenBank) ribD; bifunctional diaminohydroxyphosphoribosylaminopyrimidine deaminase/5-amino-6-(5-phosphoribosylamino)uracil reductase RibD (A)	K11752	promote	33.5	120	4.34e-29	115	97.9
A0027_18_SFB1.fasta	A30165	CM001158.1_1478	mhap:JFY71_03485	mhap:JFY71_03485 K02052 putative spermidine/putrescine transport system ATP-binding protein | (GenBank) ccmA; heme ABC exporter ATP-binding protein CcmA (A)	K02052	Processing transport	32.8	134	1.94e-31	120	83.4
A0027_18_SFB1.fasta	A30197	CM001158.1_1510	rca:Rcas_3149	rca:Rcas_3149 K02031 peptide/nickel transport system ATP-binding protein K02032 peptide/nickel transport system ATP-binding protein | (GenBank) ABC transporter related (A)	K02031	Processing transport	43.5	105	7.53e-40	145	94.9
A0027_18_SFB1.fasta	A30260	CM001158.1_1573	F3KLW3_9ARCH/21-278	AI-2 sensor	AI-2	Sensing	100	0	6.01e-178	505	44.3
A0027_18_SFB1.fasta	A30456	CM001158.1_1769	nip:NsoK4_06540	nip:NsoK4_06540 K03076 preprotein translocase subunit SecY | (GenBank) secY; preprotein translocase subunit SecY (A)	K03076	Processing transport	88.9	53	5e-308	839	99.8
A0027_18_SFB1.fasta	A30462	CM001158.1_1775	nic:DSQ20_02215	nic:DSQ20_02215 K03110 fused signal recognition particle receptor | (GenBank) ftsY; signal recognition particle-docking protein FtsY (A)	K03110	Processing transport	79.3	84	4.7e-213	598	99.8
A0027_18_SFB1.fasta	A30495	CM001158.1_1808	F3KMJ3_9ARCH/23-291	AI-2 sensor	AI-2	Sensing	100	0	3.05e-186	528	43
A0027_18_SFB1.fasta	A30496	CM001158.1_1809	nue:C5F50_01240	nue:C5F50_01240 K02490 two-component system, response regulator, stage 0 sporulation protein F | (GenBank) response regulator (A)	K02490	promote	43.1	66	3.31e-29	105	95.1
A0027_18_SFB1.fasta	A30698	CM001158.1_2011	avp:AVENP_0623	avp:AVENP_0623 K01497 GTP cyclohydrolase II [EC:3.5.4.25] | (GenBank) GTP cyclohydrolase II / phosphoribosyl-AMP cyclohydrolase (A)	K01497	promote	49.5	50	4.72e-28	106	90.9
A0027_18_SFB1.fasta	A30710	CM001158.1_2023	hlm:DV707_07895	hlm:DV707_07895 K20276 large repetitive protein | (GenBank) PKD domain-containing protein (A)	K20276	promote	31	193	3.61e-33	134	81.9
A0027_18_SFB1.fasta	A30772	CM001158.1_2085	nin:NADRNF5_2127	nin:NADRNF5_2127 K01897 long-chain acyl-CoA synthetase [EC:6.2.1.3] | (GenBank) 4-hydroxybutyryl-CoA dehydratase (A)	K01897	Synthesis	66.7	156	2.66e-231	645	99.8
A0027_18_SFB1.fasta	A30830	CM001158.1_2143	cbn:CbC4_6015	cbn:CbC4_6015 K20490 lantibiotic transport system ATP-binding protein | (GenBank) ABC transporter related protein (A)	K20490	promote	35.9	127	1.97e-38	138	66.8
A0028_19_MY1.fasta	A30899	NZ_AFPU01000001.1_30	byl:A4V09_10465	byl:A4V09_10465 K20490 lantibiotic transport system ATP-binding protein | (GenBank) lantibiotic ABC transporter ATP-binding protein (A)	K20490	promote	35.9	132	1e-37	137	69.3
A0028_19_MY1.fasta	A30984	NZ_AFPU01000001.1_115	mphl:MPHLCCUG_01535	mphl:MPHLCCUG_01535 K20276 large repetitive protein | (GenBank) hypothetical protein (A)	K20276	promote	55	77	2.34e-41	157	56.1
A0028_19_MY1.fasta	A31000	NZ_AFPU01000001.1_131	nue:C5F50_01240	nue:C5F50_01240 K02490 two-component system, response regulator, stage 0 sporulation protein F | (GenBank) response regulator (A)	K02490	promote	58.5	49	7.27e-47	150	85.5
A0028_19_MY1.fasta	A31200	NZ_AFPU01000001.1_331	nic:DSQ20_02215	nic:DSQ20_02215 K03110 fused signal recognition particle receptor | (GenBank) ftsY; signal recognition particle-docking protein FtsY (A)	K03110	Processing transport	90.5	43	1.05e-255	706	99.8
A0028_19_MY1.fasta	A31206	NZ_AFPU01000001.1_337	nic:DSQ20_02245	nic:DSQ20_02245 K03076 preprotein translocase subunit SecY | (GenBank) secY; preprotein translocase subunit SecY (A)	K03076	Processing transport	94.5	26	0	878	99.8
A0028_19_MY1.fasta	A31274	NZ_AFPU01000001.1_405	gwc:GWCH70_0243	gwc:GWCH70_0243 K20490 lantibiotic transport system ATP-binding protein | (GenBank) ABC transporter related (A)	K20490	promote	39.9	120	2.51e-42	149	64.2
A0028_19_MY1.fasta	A31281	NZ_AFPU01000001.1_412	csom:MKD34_04790	csom:MKD34_04790 K02052 putative spermidine/putrescine transport system ATP-binding protein | (GenBank) ABC transporter ATP-binding protein (A)	K02052	Processing transport	32.7	149	4.42e-41	147	87.4
A0028_19_MY1.fasta	A31293	NZ_AFPU01000001.1_424	age:AA314_01281	age:AA314_01281 K20276 large repetitive protein | (GenBank) Chitinase (A)	K20276	promote	36.9	391	3.91e-84	294	94.3
A0028_19_MY1.fasta	A31333	NZ_AFPU01000001.1_464	kpr:KPR_2917	kpr:KPR_2917 K02035 peptide/nickel transport system substrate-binding protein | (GenBank) unnamed protein product; highly similar to alcohol dehydrogenase from Klebsiella pneumoniae subsp. rhinoscleromatis ATCC 13884 (tr|C8TAE8) (A)	K02035	Processing transport	33.5	194	9.11e-44	162	92.3
A0028_19_MY1.fasta	A31334	NZ_AFPU01000001.1_465	niu:DSQ19_02680	niu:DSQ19_02680 K20488 two-component system, OmpR family, lantibiotic biosynthesis response regulator NisR/SpaR | (GenBank) response regulator (A)	K20488	Sensing	54.1	102	8.38e-79	239	90.8
A0028_19_MY1.fasta	A31357	NZ_AFPU01000001.1_488	nic:DSQ20_02955	nic:DSQ20_02955 K03106 signal recognition particle subunit SRP54 [EC:3.6.5.4] | (GenBank) signal recognition particle protein (A)	K03106	Processing transport	99.5	2	3,43e-311	844	99.8
A0028_19_MY1.fasta	A31382	NZ_AFPU01000001.1_513	minf:MESINF_1402	minf:MESINF_1402 K08321 3-hydroxy-5-phosphonooxypentane-2,4-dione thiolase [EC:2.3.1.245] | (GenBank) lsrF; putative aldolase (A)	K08321	inhibit	37.1	155	3.63e-45	155	97
A0028_19_MY1.fasta	A31444	NZ_AFPU01000001.1_575	nic:DSQ20_03270	nic:DSQ20_03270 K02035 peptide/nickel transport system substrate-binding protein | (GenBank) ABC transporter substrate-binding protein (A)	K02035	Processing transport	98.5	12	0	1616	99.9
A0028_19_MY1.fasta	A31484	NZ_AFPU01000001.1_615	nic:DSQ20_03500	nic:DSQ20_03500 K02032 peptide/nickel transport system ATP-binding protein | (GenBank) ABC transporter ATP-binding protein (A)	K02032	Processing transport	97.5	8	5.63e-222	608	99.7
A0028_19_MY1.fasta	A31486	NZ_AFPU01000001.1_617	rrs:RoseRS_0904	rrs:RoseRS_0904 K20333 toxoflavin biosynthesis protein ToxD | (GenBank) protein of unknown function DUF323 (A)	K20333	promote	32.7	127	9.27e-27	110	57
A0028_19_MY1.fasta	A31495	NZ_AFPU01000001.1_626	mis:MICPUN_58496	mis:MICPUN_58496 K01580 glutamate decarboxylase [EC:4.1.1.15] | (RefSeq) cysteine synthetase/pyridoxal dependent decarboxylase (A)	K01580	promote	31	201	1.21e-40	154	93.4
A0028_19_MY1.fasta	A31538	NZ_AFPU01000001.1_669	F9CW21_9ARCH/3-250	AI-2 sensor	AI-2	Sensing	100	0	1.15e-170	487	41.1
A0028_19_MY1.fasta	A31593	NZ_AFPU01000001.1_724	nic:DSQ20_05900	nic:DSQ20_05900 K02034 peptide/nickel transport system permease protein | (GenBank) ABC transporter permease (A)	K02034	Processing transport	98.5	7	0	871	99.8
A0028_19_MY1.fasta	A31594	NZ_AFPU01000001.1_725	nic:DSQ20_05895	nic:DSQ20_05895 K02033 peptide/nickel transport system permease protein | (GenBank) ABC transporter permease (A)	K02033	Processing transport	99.7	1	6.25e-240	656	99.1
A0028_19_MY1.fasta	A31747	NZ_AFPU01000001.1_878	hali:BV210_11890	hali:BV210_11890 K20327 glycosyltransferase XagB | (GenBank) hypothetical protein (A)	K20327	inhibit	31.4	178	4.27e-25	112	42.9
A0028_19_MY1.fasta	A31800	NZ_AFPU01000001.1_931	sgi:SGRAN_2533	sgi:SGRAN_2533 K20527 type IV secretion system protein TrbB | (GenBank) trbB3; Conjugal transfer protein TrbB (A)	K20527	promote	32.6	139	4.18e-24	106	42.2
A0028_19_MY1.fasta	A31806	NZ_AFPU01000001.1_937	vni:VIBNI_B1295	vni:VIBNI_B1295 K10909 two-component system, autoinducer 2 sensor kinase/phosphatase LuxQ [EC:2.7.13.3 3.1.3.-] | (GenBank) luxQ; Autoinducer 2 sensor kinase/phosphatase luxQ (A)	K10909	Processing transport	36.4	134	6.21e-33	133	61.7
A0028_19_MY1.fasta	A31810	NZ_AFPU01000001.1_941	rhw:BFN03_03390	rhw:BFN03_03390 K01426 amidase [EC:3.5.1.4] | (GenBank) amidase (A)	K01426	Quenching	32.6	280	6.82e-66	223	95.4
A0028_19_MY1.fasta	A31871	NZ_AFPU01000001.1_1002	nic:DSQ20_04085	nic:DSQ20_04085 K01658 anthranilate synthase component II [EC:4.1.3.27] | (GenBank) aminodeoxychorismate/anthranilate synthase component II (A)	K01658	Synthesis	99.5	1	5.01e-145	404	99.5
A0028_19_MY1.fasta	A31906	NZ_AFPU01000001.1_1037	goh:B932_3293	goh:B932_3293 K20527 type IV secretion system protein TrbB [EC:7.4.2.8] | (GenBank) type II/IV secretion system protein (A)	K20527	promote	36.7	150	4.03e-36	140	48.4
A0028_19_MY1.fasta	A31945	NZ_AFPU01000001.1_1076	nic:DSQ20_06190	nic:DSQ20_06190 K04750 PhnB protein | (GenBank) VOC family protein (A)	K04750	Synthesis	98.7	2	7.85e-113	319	99.4
A0028_19_MY1.fasta	A32000	NZ_AFPU01000001.1_1131	actn:L083_3335	actn:L083_3335 K20276 large repetitive protein | (GenBank) fibronectin type III domain-containing protein (A)	K20276	promote	30.8	301	5.39e-46	178	84.5
A0028_19_MY1.fasta	A32050	NZ_AFPU01000001.1_1181	nic:DSQ20_06690	nic:DSQ20_06690 K02031 peptide/nickel transport system ATP-binding protein | (GenBank) ABC transporter ATP-binding protein (A)	K02031	Processing transport	98.1	6	1.38e-219	602	99
A0028_19_MY1.fasta	A32062	NZ_AFPU01000001.1_1193	nic:DSQ20_06740	nic:DSQ20_06740 K08321 3-hydroxy-5-phosphonooxypentane-2,4-dione thiolase [EC:2.3.1.245] | (GenBank) 3-hydroxy-5-phosphonooxypentane-2,4-dione thiolase (A)	K08321	inhibit	100	0	5.1e-189	530	68.9
A0028_19_MY1.fasta	A32170	NZ_AFPU01000001.1_1301	sfu:Sfum_2294	sfu:Sfum_2294 K07711 two-component system, NtrC family, sensor histidine kinase GlrK [EC:2.7.13.3] | (GenBank) integral membrane sensor signal transduction histidine kinase (A)	K07711	Processing transport	31.9	190	2.11e-38	149	57.6
A0028_19_MY1.fasta	A32184	NZ_AFPU01000001.1_1315	kpr:KPR_2917	kpr:KPR_2917 K02035 peptide/nickel transport system substrate-binding protein | (GenBank) unnamed protein product; highly similar to alcohol dehydrogenase from Klebsiella pneumoniae subsp. rhinoscleromatis ATCC 13884 (tr|C8TAE8) (A)	K02035	Processing transport	32.9	183	5.16e-43	160	84.3
A0028_19_MY1.fasta	A32254	NZ_AFPU01000001.1_1385	bos:BSY19_2333	bos:BSY19_2333 K02052 putative spermidine/putrescine transport system ATP-binding protein | (GenBank) ABC transporter family protein (A)	K02052	Processing transport	47.3	96	3.29e-49	168	73.1
A0028_19_MY1.fasta	A32272	NZ_AFPU01000001.1_1403	rhy:RD110_02755	rhy:RD110_02755 K01999 branched-chain amino acid transport system substrate-binding protein | (GenBank) hypothetical protein (A)	K01999	Processing transport	34.7	153	2.61e-32	127	95.3
A0028_19_MY1.fasta	A32315	NZ_AFPU01000001.1_1446	F9CU58_9ARCH/37-306	AI-2 sensor	AI-2	Sensing	100	0	8.39e-188	532	43.5
A0028_19_MY1.fasta	A32316	NZ_AFPU01000001.1_1447	nue:C5F50_01240	nue:C5F50_01240 K02490 two-component system, response regulator, stage 0 sporulation protein F | (GenBank) response regulator (A)	K02490	promote	44.4	60	1.54e-27	100	88.5
A0028_19_MY1.fasta	A32476	NZ_AFPU01000001.1_1607	avp:AVENP_0623	avp:AVENP_0623 K01497 GTP cyclohydrolase II [EC:3.5.4.25] | (GenBank) GTP cyclohydrolase II / phosphoribosyl-AMP cyclohydrolase (A)	K01497	promote	50.5	48	4.72e-28	106	89.1
A0028_19_MY1.fasta	A32487	NZ_AFPU01000001.1_1618	hlm:DV707_07895	hlm:DV707_07895 K20276 large repetitive protein | (GenBank) PKD domain-containing protein (A)	K20276	promote	30.7	186	1.46e-33	135	81.4
A0028_19_MY1.fasta	A32538	NZ_AFPU01000001.1_1669	bpit:BPIT_12070	bpit:BPIT_12070 K11752 diaminohydroxyphosphoribosylaminopyrimidine deaminase / 5-amino-6-(5-phosphoribosylamino)uracil reductase [EC:3.5.4.26 1.1.1.193] | (GenBank) riboflavin biosynthesis protein (A)	K11752	promote	42.5	119	5.45e-45	156	95.4
A0028_19_MY1.fasta	A32543	NZ_AFPU01000001.1_1674	rhj:HZY79_14505	rhj:HZY79_14505 K11752 diaminohydroxyphosphoribosylaminopyrimidine deaminase / 5-amino-6-(5-phosphoribosylamino)uracil reductase [EC:3.5.4.26 1.1.1.193] | (GenBank) ribD; bifunctional diaminohydroxyphosphoribosylaminopyrimidine deaminase/5-amino-6-(5-phosphoribosylamino)uracil reductase RibD (A)	K11752	promote	33.5	120	1.39e-30	120	97.4
A0028_19_MY1.fasta	A32576	NZ_AFPU01000001.1_1707	rst:ATY39_10640	rst:ATY39_10640 K10823 oligopeptide transport system ATP-binding protein | (GenBank) peptide ABC transporter ATP-binding protein (A)	K10823	Processing transport	34.6	138	1.24e-31	120	90.9
A0028_19_MY1.fasta	A32610	NZ_AFPU01000001.1_1741	rca:Rcas_3149	rca:Rcas_3149 K02031 peptide/nickel transport system ATP-binding protein K02032 peptide/nickel transport system ATP-binding protein | (GenBank) ABC transporter related (A)	K02031	Processing transport	42.9	114	1.02e-43	156	93.5
A0028_19_MY1.fasta	A32672	NZ_AFPU01000001.1_1803	F3KLW3_9ARCH/21-278	AI-2 sensor	AI-2	Sensing	79.1	54	2.84e-138	404	44.3
A0028_19_MY1.fasta	A32765	NZ_AFPU01000001.1_1896	sur:STAUR_0315	sur:STAUR_0315 K20276 large repetitive protein | (GenBank) Transmembrane protein (A)	K20276	promote	35.4	329	9.4e-62	236	40.6
A0029_20_AC2.fasta	A32904	CP030847_110	cbn:CbC4_6015	cbn:CbC4_6015 K20490 lantibiotic transport system ATP-binding protein | (GenBank) ABC transporter related protein (A)	K20490	promote	36.9	123	7.69e-38	137	65.8
A0029_20_AC2.fasta	A33005	CP030847_211	tcx:Tcr_0105	tcx:Tcr_0105 K20276 large repetitive protein | (GenBank) Hypothetical protein with VCBS domains (A)	K20276	promote	45.7	105	3.53e-39	150	70.3
A0029_20_AC2.fasta	A33021	CP030847_227	nue:C5F50_01240	nue:C5F50_01240 K02490 two-component system, response regulator, stage 0 sporulation protein F | (GenBank) response regulator (A)	K02490	promote	58	50	5.94e-46	148	86.2
A0029_20_AC2.fasta	A33244	CP030847_450	nic:DSQ20_02215	nic:DSQ20_02215 K03110 fused signal recognition particle receptor | (GenBank) ftsY; signal recognition particle-docking protein FtsY (A)	K03110	Processing transport	100	0	1.05e-283	776	99.8
A0029_20_AC2.fasta	A33250	CP030847_456	nic:DSQ20_02245	nic:DSQ20_02245 K03076 preprotein translocase subunit SecY | (GenBank) secY; preprotein translocase subunit SecY (A)	K03076	Processing transport	100	0	0	906	99.8
A0029_20_AC2.fasta	A33318	CP030847_524	gwc:GWCH70_0243	gwc:GWCH70_0243 K20490 lantibiotic transport system ATP-binding protein | (GenBank) ABC transporter related (A)	K20490	promote	39.4	121	1.79e-42	149	64.2
A0029_20_AC2.fasta	A33325	CP030847_531	msem:GMB29_02565	msem:GMB29_02565 K02052 putative spermidine/putrescine transport system ATP-binding protein | (GenBank) ATP-binding cassette domain-containing protein (A)	K02052	Processing transport	36.7	138	1.49e-41	148	88.8
A0029_20_AC2.fasta	A33336	CP030847_542	age:AA314_01281	age:AA314_01281 K20276 large repetitive protein | (GenBank) Chitinase (A)	K20276	promote	37.2	389	2.89e-84	295	94.3
A0029_20_AC2.fasta	A33378	CP030847_584	kpr:KPR_2917	kpr:KPR_2917 K02035 peptide/nickel transport system substrate-binding protein | (GenBank) unnamed protein product; highly similar to alcohol dehydrogenase from Klebsiella pneumoniae subsp. rhinoscleromatis ATCC 13884 (tr|C8TAE8) (A)	K02035	Processing transport	33.2	195	1.25e-43	162	92.3
A0029_20_AC2.fasta	A33379	CP030847_585	niu:DSQ19_02680	niu:DSQ19_02680 K20488 two-component system, OmpR family, lantibiotic biosynthesis response regulator NisR/SpaR | (GenBank) response regulator (A)	K20488	Sensing	55.2	88	5.87e-72	220	98.5
A0029_20_AC2.fasta	A33390	CP030847_596	nic:DSQ20_02955	nic:DSQ20_02955 K03106 signal recognition particle subunit SRP54 [EC:3.6.5.4] | (GenBank) signal recognition particle protein (A)	K03106	Processing transport	100	0	1,03e-312	848	99.8
A0029_20_AC2.fasta	A33416	CP030847_622	minf:MESINF_1402	minf:MESINF_1402 K08321 3-hydroxy-5-phosphonooxypentane-2,4-dione thiolase [EC:2.3.1.245] | (GenBank) lsrF; putative aldolase (A)	K08321	inhibit	36.7	156	7.22e-45	154	97
A0029_20_AC2.fasta	A33456	CP030847_662	nic:DSQ20_03270	nic:DSQ20_03270 K02035 peptide/nickel transport system substrate-binding protein | (GenBank) ABC transporter substrate-binding protein (A)	K02035	Processing transport	100	0	0	1638	99.9
A0029_20_AC2.fasta	A33506	CP030847_712	nic:DSQ20_03500	nic:DSQ20_03500 K02032 peptide/nickel transport system ATP-binding protein | (GenBank) ABC transporter ATP-binding protein (A)	K02032	Processing transport	100	0	3.7e-227	622	99.7
A0029_20_AC2.fasta	A33508	CP030847_714	rrs:RoseRS_0904	rrs:RoseRS_0904 K20333 toxoflavin biosynthesis protein ToxD | (GenBank) protein of unknown function DUF323 (A)	K20333	promote	31.9	129	1.67e-25	107	57
A0029_20_AC2.fasta	A33516	CP030847_722	mis:MICPUN_58496	mis:MICPUN_58496 K01580 glutamate decarboxylase [EC:4.1.1.15] | (RefSeq) cysteine synthetase/pyridoxal dependent decarboxylase (A)	K01580	promote	31	201	8.92e-41	155	93.4
A0029_20_AC2.fasta	A33558	CP030847_764	F9CW21_9ARCH/3-250	AI-2 sensor	AI-2	Sensing	96	10	7.54e-164	470	41.1
A0029_20_AC2.fasta	A33597	CP030847_803	goh:B932_3293	goh:B932_3293 K20527 type IV secretion system protein TrbB [EC:7.4.2.8] | (GenBank) type II/IV secretion system protein (A)	K20527	promote	36.7	150	4.03e-36	140	48.4
A0029_20_AC2.fasta	A33632	CP030847_838	nic:DSQ20_04085	nic:DSQ20_04085 K01658 anthranilate synthase component II [EC:4.1.3.27] | (GenBank) aminodeoxychorismate/anthranilate synthase component II (A)	K01658	Synthesis	100	0	1.23e-145	405	99.5
A0029_20_AC2.fasta	A33696	CP030847_902	rhw:BFN03_03390	rhw:BFN03_03390 K01426 amidase [EC:3.5.1.4] | (GenBank) amidase (A)	K01426	Quenching	32.6	280	9.01e-67	225	95.4
A0029_20_AC2.fasta	A33709	CP030847_915	sgi:SGRAN_2533	sgi:SGRAN_2533 K20527 type IV secretion system protein TrbB | (GenBank) trbB3; Conjugal transfer protein TrbB (A)	K20527	promote	32.6	139	4.18e-24	106	42.2
A0029_20_AC2.fasta	A33818	CP030847_1024	hali:BV210_11890	hali:BV210_11890 K20327 glycosyltransferase XagB | (GenBank) hypothetical protein (A)	K20327	inhibit	31.8	177	2.38e-25	113	42.9
A0029_20_AC2.fasta	A31594	CP030847_1229	nic:DSQ20_05895	nic:DSQ20_05895 K02033 peptide/nickel transport system permease protein | (GenBank) ABC transporter permease (A)	K02033	Processing transport	99.7	1	6.25e-240	656	99.1
A0029_20_AC2.fasta	A34024	CP030847_1230	nic:DSQ20_05900	nic:DSQ20_05900 K02034 peptide/nickel transport system permease protein | (GenBank) ABC transporter permease (A)	K02034	Processing transport	100	0	0	884	99.8
A0029_20_AC2.fasta	A34084	CP030847_1290	nic:DSQ20_06190	nic:DSQ20_06190 K04750 PhnB protein | (GenBank) VOC family protein (A)	K04750	Synthesis	100	0	1.93e-113	320	99.4
A0029_20_AC2.fasta	A34188	CP030847_1394	vcy:IX92_08855	vcy:IX92_08855 K10909 two-component system, autoinducer 2 sensor kinase/phosphatase LuxQ [EC:2.7.13.3 3.1.3.-] | (GenBank) histidine kinase (A)	K10909	Processing transport	35.9	141	3.11e-34	139	52.3
A0029_20_AC2.fasta	A34195	CP030847_1401	nic:DSQ20_06690	nic:DSQ20_06690 K02031 peptide/nickel transport system ATP-binding protein | (GenBank) ABC transporter ATP-binding protein (A)	K02031	Processing transport	100	0	1.4e-226	619	99.7
A0029_20_AC2.fasta	A32062	CP030847_1412	nic:DSQ20_06740	nic:DSQ20_06740 K08321 3-hydroxy-5-phosphonooxypentane-2,4-dione thiolase [EC:2.3.1.245] | (GenBank) 3-hydroxy-5-phosphonooxypentane-2,4-dione thiolase (A)	K08321	inhibit	100	0	1.59e-189	530	74.7
A0029_20_AC2.fasta	A34381	CP030847_1587	kpr:KPR_2917	kpr:KPR_2917 K02035 peptide/nickel transport system substrate-binding protein | (GenBank) unnamed protein product; highly similar to alcohol dehydrogenase from Klebsiella pneumoniae subsp. rhinoscleromatis ATCC 13884 (tr|C8TAE8) (A)	K02035	Processing transport	33.6	181	7.55e-44	162	84.3
A0029_20_AC2.fasta	A34453	CP030847_1659	bos:BSY19_2333	bos:BSY19_2333 K02052 putative spermidine/putrescine transport system ATP-binding protein | (GenBank) ABC transporter family protein (A)	K02052	Processing transport	47.9	95	1.18e-49	169	73.1
A0029_20_AC2.fasta	A32272	CP030847_1678	rhy:RD110_02755	rhy:RD110_02755 K01999 branched-chain amino acid transport system substrate-binding protein | (GenBank) hypothetical protein (A)	K01999	Processing transport	34.7	153	2.61e-32	127	95.3
A0029_20_AC2.fasta	A34490	CP030847_1696	hlm:DV707_07895	hlm:DV707_07895 K20276 large repetitive protein | (GenBank) PKD domain-containing protein (A)	K20276	promote	30.9	194	1.29e-37	149	72.6
A0029_20_AC2.fasta	A34499	CP030847_1705	F9CU58_9ARCH/37-306	AI-2 sensor	AI-2	Sensing	98.5	4	6.39e-185	525	43.5
A0029_20_AC2.fasta	A32316	CP030847_1706	nue:C5F50_01240	nue:C5F50_01240 K02490 two-component system, response regulator, stage 0 sporulation protein F | (GenBank) response regulator (A)	K02490	promote	44.4	60	1.54e-27	100	88.5
A0029_20_AC2.fasta	A34695	CP030847_1901	avp:AVENP_0623	avp:AVENP_0623 K01497 GTP cyclohydrolase II [EC:3.5.4.25] | (GenBank) GTP cyclohydrolase II / phosphoribosyl-AMP cyclohydrolase (A)	K01497	promote	50.5	49	3.36e-28	106	90.9
A0029_20_AC2.fasta	A34762	CP030847_1968	jet:L3J17_00330	jet:L3J17_00330 K11752 diaminohydroxyphosphoribosylaminopyrimidine deaminase / 5-amino-6-(5-phosphoribosylamino)uracil reductase [EC:3.5.4.26 1.1.1.193] | (GenBank) ribD; bifunctional diaminohydroxyphosphoribosylaminopyrimidine deaminase/5-amino-6-(5-phosphoribosylamino)uracil reductase RibD (A)	K11752	promote	40.3	126	3.96e-44	154	97.3
A0029_20_AC2.fasta	A32543	CP030847_1975	rhj:HZY79_14505	rhj:HZY79_14505 K11752 diaminohydroxyphosphoribosylaminopyrimidine deaminase / 5-amino-6-(5-phosphoribosylamino)uracil reductase [EC:3.5.4.26 1.1.1.193] | (GenBank) ribD; bifunctional diaminohydroxyphosphoribosylaminopyrimidine deaminase/5-amino-6-(5-phosphoribosylamino)uracil reductase RibD (A)	K11752	promote	33.5	120	1.39e-30	120	97.4
A0029_20_AC2.fasta	A34804	CP030847_2010	rst:ATY39_10640	rst:ATY39_10640 K10823 oligopeptide transport system ATP-binding protein | (GenBank) peptide ABC transporter ATP-binding protein (A)	K10823	Processing transport	35	137	1.17e-32	123	90.9
A0029_20_AC2.fasta	A34840	CP030847_2046	rca:Rcas_3149	rca:Rcas_3149 K02031 peptide/nickel transport system ATP-binding protein K02032 peptide/nickel transport system ATP-binding protein | (GenBank) ABC transporter related (A)	K02031	Processing transport	42.9	114	5.29e-44	157	93.5
A0029_20_AC2.fasta	A34905	CP030847_2111	F3KLW3_9ARCH/21-278	AI-2 sensor	AI-2	Sensing	79.1	54	3.52e-139	407	44.3
A0030_21_ST3.fasta	A86628	unknown_2_3	nid:NPIRD3C_0560	nid:NPIRD3C_0560 K04750 PhnB protein | (GenBank) Glyoxalase/bleomycin resistance protein/dioxygenase (A)	K04750	Synthesis	61.5	60	2.07e-70	212	97.5
A0030_21_ST3.fasta	A37059	unknown_3_27	F3KLW3_9ARCH/21-278	AI-2 sensor	AI-2	Sensing	67.1	85	5.27e-121	360	43.9
A0030_21_ST3.fasta	A86733	unknown_5_3	nip:NsoK4_05280	nip:NsoK4_05280 K02035 peptide/nickel transport system substrate-binding protein | (GenBank) ABC transporter substrate-binding protein (A)	K02035	Processing transport	63.7	293	0	1100	99.8
A0030_21_ST3.fasta	A86860	unknown_6_14	bos:BSY19_2333	bos:BSY19_2333 K02052 putative spermidine/putrescine transport system ATP-binding protein | (GenBank) ABC transporter family protein (A)	K02052	Processing transport	46.8	97	7.12e-48	164	73.1
A0030_21_ST3.fasta	A35343	unknown_7_88	F3KMJ3_9ARCH/23-291	AI-2 sensor	AI-2	Sensing	43.9	147	1.72e-72	237	42.8
A0030_21_ST3.fasta	A35344	unknown_7_89	nue:C5F50_01240	nue:C5F50_01240 K02490 two-component system, response regulator, stage 0 sporulation protein F | (GenBank) response regulator (A)	K02490	promote	43.5	65	5.39e-28	102	94.3
A0030_21_ST3.fasta	A87227	unknown_12_11	mis:MICPUN_58496	mis:MICPUN_58496 K01580 glutamate decarboxylase [EC:4.1.1.15] | (RefSeq) cysteine synthetase/pyridoxal dependent decarboxylase (A)	K01580	promote	32.3	184	6.23e-39	149	87.9
A0030_21_ST3.fasta	A87279	unknown_14_4	kpr:KPR_2917	kpr:KPR_2917 K02035 peptide/nickel transport system substrate-binding protein | (GenBank) unnamed protein product; highly similar to alcohol dehydrogenase from Klebsiella pneumoniae subsp. rhinoscleromatis ATCC 13884 (tr|C8TAE8) (A)	K02035	Processing transport	32.6	201	3.68e-45	166	92.3
A0030_21_ST3.fasta	A87504	unknown_18_17	rca:Rcas_3149	rca:Rcas_3149 K02031 peptide/nickel transport system ATP-binding protein K02032 peptide/nickel transport system ATP-binding protein | (GenBank) ABC transporter related (A)	K02031	Processing transport	43	107	5.61e-42	151	91.3
A0030_21_ST3.fasta	A35707	unknown_20_41	nou:Natoc_1891	nou:Natoc_1891 K01426 amidase [EC:3.5.1.4] | (GenBank) amidase, Asp-tRNAAsn/Glu-tRNAGln amidotransferase A subunit (A)	K01426	Quenching	40.3	141	1.21e-50	177	91.5
A0030_21_ST3.fasta	A37710	unknown_22_12	minf:MESINF_1402	minf:MESINF_1402 K08321 3-hydroxy-5-phosphonooxypentane-2,4-dione thiolase [EC:2.3.1.245] | (GenBank) lsrF; putative aldolase (A)	K08321	inhibit	35.7	156	2.17e-43	150	95.8
A0030_21_ST3.fasta	A87872	unknown_27_8	hlm:DV707_07895	hlm:DV707_07895 K20276 large repetitive protein | (GenBank) PKD domain-containing protein (A)	K20276	promote	30.5	207	4.25e-34	137	87.6
A0030_21_ST3.fasta	A87899	unknown_28_4	nip:NsoK4_05700	nip:NsoK4_05700 K03106 signal recognition particle subunit SRP54 [EC:3.6.5.4] | (GenBank) ffh; signal recognition particle protein (A)	K03106	Processing transport	93.9	27	4.18e-296	806	99.8
A0030_21_ST3.fasta	A87941	unknown_30_9	kpr:KPR_2917	kpr:KPR_2917 K02035 peptide/nickel transport system substrate-binding protein | (GenBank) unnamed protein product; highly similar to alcohol dehydrogenase from Klebsiella pneumoniae subsp. rhinoscleromatis ATCC 13884 (tr|C8TAE8) (A)	K02035	Processing transport	33.8	195	8.85e-49	176	94.4
A0030_21_ST3.fasta	A87957	unknown_31_12	age:AA314_01281	age:AA314_01281 K20276 large repetitive protein | (GenBank) Chitinase (A)	K20276	promote	38.1	379	1.8e-89	310	94.4
A0030_21_ST3.fasta	A38058	unknown_37_13	rca:Rcas_3149	rca:Rcas_3149 K02031 peptide/nickel transport system ATP-binding protein K02032 peptide/nickel transport system ATP-binding protein | (GenBank) ABC transporter related (A)	K02031	Processing transport	40.1	131	1.03e-48	171	92.4
A0030_21_ST3.fasta	A88016	unknown_38_1	nin:NADRNF5_1783	nin:NADRNF5_1783 K03110 fused signal recognition particle receptor | (GenBank) ftsY; Signal recognition particle receptor FtsY (A)	K03110	Processing transport	51.5	40	1.03e-24	100	81.5
A0030_21_ST3.fasta	A88022	unknown_38_7	nip:NsoK4_06540	nip:NsoK4_06540 K03076 preprotein translocase subunit SecY | (GenBank) secY; preprotein translocase subunit SecY (A)	K03076	Processing transport	96	19	0	895	99.8
A0030_21_ST3.fasta	A36041	unknown_41_21	cbn:CbC4_6015	cbn:CbC4_6015 K20490 lantibiotic transport system ATP-binding protein | (GenBank) ABC transporter related protein (A)	K20490	promote	43.9	115	7.53e-47	161	64.3
A0030_21_ST3.fasta	A38285	unknown_54_8	nip:NsoK4_02355	nip:NsoK4_02355 K08321 3-hydroxy-5-phosphonooxypentane-2,4-dione thiolase [EC:2.3.1.245] | (GenBank) lsrF; 3-hydroxy-5-phosphonooxypentane-2,4-dione thiolase (A)	K08321	inhibit	91	19	1.36e-177	494	92.8
A0030_21_ST3.fasta	A38297	unknown_55_8	hlm:DV707_07895	hlm:DV707_07895 K20276 large repetitive protein | (GenBank) PKD domain-containing protein (A)	K20276	promote	30.8	198	4.36e-39	155	63.9
A0030_21_ST3.fasta	A38394	unknown_64_9	nip:NsoK4_03330	nip:NsoK4_03330 K02033 peptide/nickel transport system permease protein | (GenBank) ABC transporter permease (A)	K02033	Processing transport	81.8	61	1.43e-196	546	99.1
A0030_21_ST3.fasta	A38395	unknown_64_10	nic:DSQ20_05900	nic:DSQ20_05900 K02034 peptide/nickel transport system permease protein | (GenBank) ABC transporter permease (A)	K02034	Processing transport	73	123	3.98e-248	686	99.8
A0030_21_ST3.fasta	A38444	unknown_70_7	cbn:CbC4_6015	cbn:CbC4_6015 K20490 lantibiotic transport system ATP-binding protein | (GenBank) ABC transporter related protein (A)	K20490	promote	34.9	129	3.59e-39	140	66.8
A0030_21_ST3.fasta	A38462	unknown_72_5	clj:CLJU_c09140	clj:CLJU_c09140 K20490 lantibiotic transport system ATP-binding protein | (GenBank) predicted ABC transporter, ATPase component (A)	K20490	promote	38.8	116	2.41e-34	125	84.6
A0030_21_ST3.fasta	A38469	unknown_73_4	K0B4M5_9ARCH/36-304	AI-2 sensor	AI-2	Sensing	49.1	128	1.18e-75	244	43.9
A0030_21_ST3.fasta	A36456	unknown_78_9	hhl:Halha_0892	hhl:Halha_0892 K11752 diaminohydroxyphosphoribosylaminopyrimidine deaminase / 5-amino-6-(5-phosphoribosylamino)uracil reductase [EC:3.5.4.26 1.1.1.193] | (GenBank) 2,5-diamino-6-hydroxy-4-(5-phosphoribosylamino)pyrimidine 1'-reductase (A)	K11752	promote	41.8	119	1.07e-43	152	94.1
A0030_21_ST3.fasta	A36461	unknown_78_14	rhj:HZY79_14505	rhj:HZY79_14505 K11752 diaminohydroxyphosphoribosylaminopyrimidine deaminase / 5-amino-6-(5-phosphoribosylamino)uracil reductase [EC:3.5.4.26 1.1.1.193] | (GenBank) ribD; bifunctional diaminohydroxyphosphoribosylaminopyrimidine deaminase/5-amino-6-(5-phosphoribosylamino)uracil reductase RibD (A)	K11752	promote	35.4	115	5.19e-31	121	97.9
A0030_21_ST3.fasta	A38530	unknown_80_4	nbv:T478_0439	nbv:T478_0439 K20276 large repetitive protein | (GenBank) HYR domain protein (A)	K20276	promote	46.7	195	2.69e-40	159	74.4
A0030_21_ST3.fasta	A38765	unknown_115_3	nir:NSED_06215	nir:NSED_06215 K02031 peptide/nickel transport system ATP-binding protein | (GenBank) oligopeptide/dipeptide ABC transporter ATPase (A)	K02031	Processing transport	67.3	55	2.51e-72	223	93.3
A0030_21_ST3.fasta	A38766	unknown_115_4	nip:NsoK4_02405	nip:NsoK4_02405 K02031 peptide/nickel transport system ATP-binding protein | (GenBank) ABC transporter ATP-binding protein (A)	K02031	Processing transport	79.3	29	2.05e-80	242	99.3
A0030_21_ST3.fasta	A36745	unknown_120_5	csom:MKD34_04790	csom:MKD34_04790 K02052 putative spermidine/putrescine transport system ATP-binding protein | (GenBank) ABC transporter ATP-binding protein (A)	K02052	Processing transport	33.9	146	6.13e-42	149	86.8
A0030_21_ST3.fasta	A38861	unknown_137_1	nip:NsoK4_05100	nip:NsoK4_05100 K02032 peptide/nickel transport system ATP-binding protein | (GenBank) ABC transporter ATP-binding protein (A)	K02032	Processing transport	74	83	1.26e-170	479	98.8
A0030_21_ST3.fasta	A38863	unknown_137_3	rrs:RoseRS_0904	rrs:RoseRS_0904 K20333 toxoflavin biosynthesis protein ToxD | (GenBank) protein of unknown function DUF323 (A)	K20333	promote	32	130	1.92e-27	112	56.6
A0030_21_ST3.fasta	A36871	unknown_156_2	rca:Rcas_3149	rca:Rcas_3149 K02031 peptide/nickel transport system ATP-binding protein K02032 peptide/nickel transport system ATP-binding protein | (GenBank) ABC transporter related (A)	K02031	Processing transport	43	107	7.78e-42	151	91.3
A0030_21_ST3.fasta	A36878	unknown_159_2	nir:NSED_01910	nir:NSED_01910 K03110 fused signal recognition particle receptor | (GenBank) signal recognition particle-docking protein FtsY (A)	K03110	Processing transport	83.9	50	4.92e-180	509	95.8
A0031_22_ST2.fasta	A86503	unknown_1_45	meh:M301_1037	meh:M301_1037 K02052 putative spermidine/putrescine transport system ATP-binding protein | (GenBank) spermidine/putrescine ABC transporter ATPase subunit (A)	K02052	Processing transport	38.2	122	1.63e-32	124	85.5
A0031_22_ST2.fasta	A86642	unknown_2_17	rca:Rcas_3149	rca:Rcas_3149 K02031 peptide/nickel transport system ATP-binding protein K02032 peptide/nickel transport system ATP-binding protein | (GenBank) ABC transporter related (A)	K02031	Processing transport	41.9	105	1.47e-38	142	92
A0031_22_ST2.fasta	A37060	unknown_3_28	rca:Rcas_3149	rca:Rcas_3149 K02031 peptide/nickel transport system ATP-binding protein K02032 peptide/nickel transport system ATP-binding protein | (GenBank) ABC transporter related (A)	K02031	Processing transport	42.5	124	4.04e-48	169	91.2
A0031_22_ST2.fasta	A37264	unknown_7_35	hlm:DV707_07895	hlm:DV707_07895 K20276 large repetitive protein | (GenBank) PKD domain-containing protein (A)	K20276	promote	34	180	2.5e-39	155	61.4
A0031_22_ST2.fasta	A86903	unknown_8_10	bos:BSY19_2333	bos:BSY19_2333 K02052 putative spermidine/putrescine transport system ATP-binding protein | (GenBank) ABC transporter family protein (A)	K02052	Processing transport	47.9	95	3e-50	171	73.1
A0031_22_ST2.fasta	A86973	unknown_10_5	nip:NsoK4_03330	nip:NsoK4_03330 K02033 peptide/nickel transport system permease protein | (GenBank) ABC transporter permease (A)	K02033	Processing transport	85.3	51	3.58e-208	576	97.7
A0031_22_ST2.fasta	A86974	unknown_10_6	nzt:NZOSNM25_001229	nzt:NZOSNM25_001229 K02034 peptide/nickel transport system permease protein | (GenBank) ABC transporter permease (A)	K02034	Processing transport	72.1	126	5.67e-236	656	95.3
A0031_22_ST2.fasta	A87225	unknown_12_9	ncl:C5F47_05800	ncl:C5F47_05800 K02032 peptide/nickel transport system ATP-binding protein | (GenBank) oligopeptide ABC transporter ATP-binding protein (A)	K02032	Processing transport	69.2	98	4.5e-161	454	99.7
A0031_22_ST2.fasta	A87227	unknown_12_11	rrs:RoseRS_0904	rrs:RoseRS_0904 K20333 toxoflavin biosynthesis protein ToxD | (GenBank) protein of unknown function DUF323 (A)	K20333	promote	32.4	128	6.31e-26	108	56.9
A0031_22_ST2.fasta	A87235	unknown_12_19	mis:MICPUN_58496	mis:MICPUN_58496 K01580 glutamate decarboxylase [EC:4.1.1.15] | (RefSeq) cysteine synthetase/pyridoxal dependent decarboxylase (A)	K01580	promote	34.5	177	4.78e-43	161	87.9
A0031_22_ST2.fasta	A87274	unknown_13_23	rhj:HZY79_14505	rhj:HZY79_14505 K11752 diaminohydroxyphosphoribosylaminopyrimidine deaminase / 5-amino-6-(5-phosphoribosylamino)uracil reductase [EC:3.5.4.26 1.1.1.193] | (GenBank) ribD; bifunctional diaminohydroxyphosphoribosylaminopyrimidine deaminase/5-amino-6-(5-phosphoribosylamino)uracil reductase RibD (A)	K11752	promote	35.5	116	1.84e-30	119	97.9
A0031_22_ST2.fasta	A37489	unknown_13_28	bpit:BPIT_12070	bpit:BPIT_12070 K11752 diaminohydroxyphosphoribosylaminopyrimidine deaminase / 5-amino-6-(5-phosphoribosylamino)uracil reductase [EC:3.5.4.26 1.1.1.193] | (GenBank) riboflavin biosynthesis protein (A)	K11752	promote	39.7	129	1.59e-42	150	95.6
A0031_22_ST2.fasta	A87388	unknown_17_19	F3KMJ3_9ARCH/23-291	AI-2 sensor	AI-2	Sensing	44.8	145	1.55e-75	244	43.3
A0031_22_ST2.fasta	A37705	unknown_22_7	nip:NsoK4_06540	nip:NsoK4_06540 K03076 preprotein translocase subunit SecY | (GenBank) secY; preprotein translocase subunit SecY (A)	K03076	Processing transport	96.4	17	0	898	99.8
A0031_22_ST2.fasta	A87913	unknown_28_18	nip:NsoK4_05700	nip:NsoK4_05700 K03106 signal recognition particle subunit SRP54 [EC:3.6.5.4] | (GenBank) ffh; signal recognition particle protein (A)	K03106	Processing transport	97.2	5	9.08e-116	338	99.4
A0031_22_ST2.fasta	A87935	unknown_30_3	sur:STAUR_6990	sur:STAUR_6990 K20276 large repetitive protein | (GenBank) Peptidase, M36 (Fungalysin) family (A)	K20276	promote	40.2	295	3.72e-90	311	74.2
A0031_22_ST2.fasta	A87941	unknown_30_9	csom:MKD34_04790	csom:MKD34_04790 K02052 putative spermidine/putrescine transport system ATP-binding protein | (GenBank) ABC transporter ATP-binding protein (A)	K02052	Processing transport	33.9	146	1.49e-42	151	87.4
A0031_22_ST2.fasta	A87962	unknown_31_17	cbn:CbC4_6015	cbn:CbC4_6015 K20490 lantibiotic transport system ATP-binding protein | (GenBank) ABC transporter related protein (A)	K20490	promote	34.2	138	1.4e-38	139	70.9
A0031_22_ST2.fasta	A87985	unknown_32_8	avp:AVENP_0623	avp:AVENP_0623 K01497 GTP cyclohydrolase II [EC:3.5.4.25] | (GenBank) GTP cyclohydrolase II / phosphoribosyl-AMP cyclohydrolase (A)	K01497	promote	48.6	52	5.05e-27	103	93.6
A0031_22_ST2.fasta	A37945	unknown_33_1	kpr:KPR_2917	kpr:KPR_2917 K02035 peptide/nickel transport system substrate-binding protein | (GenBank) unnamed protein product; highly similar to alcohol dehydrogenase from Klebsiella pneumoniae subsp. rhinoscleromatis ATCC 13884 (tr|C8TAE8) (A)	K02035	Processing transport	33.4	181	1.7e-42	158	88.4
A0031_22_ST2.fasta	A38058	unknown_37_13	rpd:RPD_4286	rpd:RPD_4286 K01426 amidase [EC:3.5.1.4] | (GenBank) Amidase (A)	K01426	Quenching	30.5	295	3.29e-64	218	97.5
A0031_22_ST2.fasta	A88016	unknown_38_1	nip:NsoK4_05700	nip:NsoK4_05700 K03106 signal recognition particle subunit SRP54 [EC:3.6.5.4] | (GenBank) ffh; signal recognition particle protein (A)	K03106	Processing transport	93.1	22	2.25e-208	579	100
A0031_22_ST2.fasta	A88024	unknown_38_9	kpr:KPR_2917	kpr:KPR_2917 K02035 peptide/nickel transport system substrate-binding protein | (GenBank) unnamed protein product; highly similar to alcohol dehydrogenase from Klebsiella pneumoniae subsp. rhinoscleromatis ATCC 13884 (tr|C8TAE8) (A)	K02035	Processing transport	31	205	7.4e-41	154	92.3
A0031_22_ST2.fasta	A38134	unknown_42_10	gct:GC56T3_0348	gct:GC56T3_0348 K20490 lantibiotic transport system ATP-binding protein | (GenBank) ABC transporter related protein (A)	K20490	promote	39.6	122	1.44e-42	150	65.5
A0031_22_ST2.fasta	A38136	unknown_42_12	nbv:T478_0439	nbv:T478_0439 K20276 large repetitive protein | (GenBank) HYR domain protein (A)	K20276	promote	45	171	1e-36	148	73.8
A0031_22_ST2.fasta	A38150	unknown_43_12	nga:Ngar_c26910	nga:Ngar_c26910 K02035 peptide/nickel transport system substrate-binding protein | (GenBank) peptide/opine/nickel ABC uptake transporter, substrate-binding protein (A)	K02035	Processing transport	46	64	1.07e-23	100	62.4
A0031_22_ST2.fasta	A38299	unknown_55_10	nkr:NKOR_06395	nkr:NKOR_06395 K02031 peptide/nickel transport system ATP-binding protein | (GenBank) oligopeptide/dipeptide ABC transporter ATPase (A)	K02031	Processing transport	77.1	71	9.98e-174	486	99.7
A0031_22_ST2.fasta	A38337	unknown_59_2	nip:NsoK4_04730	nip:NsoK4_04730 K01658 anthranilate synthase component II [EC:4.1.3.27] | (GenBank) aminodeoxychorismate/anthranilate synthase component II (A)	K01658	Synthesis	87.8	24	6.24e-130	365	99.5
A0031_22_ST2.fasta	A38366	unknown_61_9	nip:NsoK4_02355	nip:NsoK4_02355 K08321 3-hydroxy-5-phosphonooxypentane-2,4-dione thiolase [EC:2.3.1.245] | (GenBank) lsrF; 3-hydroxy-5-phosphonooxypentane-2,4-dione thiolase (A)	K08321	inhibit	88.2	23	5.8e-178	495	97
A0031_22_ST2.fasta	A38369	unknown_62_3	nip:NsoK4_05280	nip:NsoK4_05280 K02035 peptide/nickel transport system substrate-binding protein | (GenBank) ABC transporter substrate-binding protein (A)	K02035	Processing transport	65	285	0	1126	99
A0031_22_ST2.fasta	A38376	unknown_63_2	rhy:RD110_02755	rhy:RD110_02755 K01999 branched-chain amino acid transport system substrate-binding protein | (GenBank) hypothetical protein (A)	K01999	Processing transport	34.6	154	1.55e-33	130	95.7
A0031_22_ST2.fasta	A36359	unknown_69_2	hlm:DV707_07895	hlm:DV707_07895 K20276 large repetitive protein | (GenBank) PKD domain-containing protein (A)	K20276	promote	30.3	194	3.52e-30	125	81.8
A0031_22_ST2.fasta	A38463	unknown_72_6	afg:AFULGI_00020230	afg:AFULGI_00020230 K01897 long-chain acyl-CoA synthetase [EC:6.2.1.3] | (GenBank) Acyl-CoA synthetase (AMP-forming)/AMP-acid ligase II (A)	K01897	Synthesis	30.5	346	2.07e-60	214	84.2
A0031_22_ST2.fasta	A38620	unknown_92_1	nip:NsoK4_06570	nip:NsoK4_06570 K03110 fused signal recognition particle receptor | (GenBank) ftsY; signal recognition particle-docking protein FtsY (A)	K03110	Processing transport	85.7	43	7.62e-177	501	92.6
A0031_22_ST2.fasta	A38624	unknown_92_5	lgu:LG3211_2629	lgu:LG3211_2629 K14645 serine protease [EC:3.4.21.-] | (GenBank) apr; subtilisin amylosacchariticus (A)	K14645	inhibit	30	216	2.67e-24	110	60.9
A0031_22_ST2.fasta	A38634	unknown_93_5	minf:MESINF_1402	minf:MESINF_1402 K08321 3-hydroxy-5-phosphonooxypentane-2,4-dione thiolase [EC:2.3.1.245] | (GenBank) lsrF; putative aldolase (A)	K08321	inhibit	36.5	154	2.24e-43	150	95.4
A0031_22_ST2.fasta	A38680	unknown_101_2	minf:MESINF_1402	minf:MESINF_1402 K08321 3-hydroxy-5-phosphonooxypentane-2,4-dione thiolase [EC:2.3.1.245] | (GenBank) lsrF; putative aldolase (A)	K08321	inhibit	36.1	155	1.06e-43	151	96.2
A0033_24_A.fasta	A38946	DP000238.1_38	bbrc:B7019_0456	bbrc:B7019_0456 K20276 large repetitive protein | (GenBank) Fused Hypothetical protein with a fibronectin type III domain and MoxR protein (A)	K20276	promote	44.3	156	1.5e-73	250	88.4
A0033_24_A.fasta	A39059	DP000238.1_151	rhy:RD110_02755	rhy:RD110_02755 K01999 branched-chain amino acid transport system substrate-binding protein | (GenBank) hypothetical protein (A)	K01999	Processing transport	33.2	158	4.88e-32	126	95.3
A0033_24_A.fasta	A39089	DP000238.1_181	minf:MESINF_1402	minf:MESINF_1402 K08321 3-hydroxy-5-phosphonooxypentane-2,4-dione thiolase [EC:2.3.1.245] | (GenBank) lsrF; putative aldolase (A)	K08321	inhibit	36.6	155	1.17e-42	149	96.2
A0033_24_A.fasta	A39126	DP000238.1_218	hra:EI982_07000	hra:EI982_07000 K01426 amidase [EC:3.5.1.4] | (GenBank) amidase (A)	K01426	Quenching	36.3	262	9.6e-71	236	96
A0033_24_A.fasta	A39204	DP000238.1_296	csy:CENSYa_0325	csy:CENSYa_0325 K03076 preprotein translocase subunit SecY | (GenBank) preprotein translocase subunit (A)	K03076	Processing transport	100	0	0	920	99.8
A0033_24_A.fasta	A39210	DP000238.1_302	csy:CENSYa_0331	csy:CENSYa_0331 K03110 fused signal recognition particle receptor | (GenBank) signal recognition particle GTPase (A)	K03110	Processing transport	100	0	5.85e-280	765	93.6
A0033_24_A.fasta	A39247	DP000238.1_339	rrs:RoseRS_0904	rrs:RoseRS_0904 K20333 toxoflavin biosynthesis protein ToxD | (GenBank) protein of unknown function DUF323 (A)	K20333	promote	33.2	125	2.58e-28	115	58.9
A0033_24_A.fasta	A39252	DP000238.1_344	nox:C5F49_05650	nox:C5F49_05650 K02032 peptide/nickel transport system ATP-binding protein | (GenBank) oligopeptide ABC transporter ATP-binding protein (A)	K02032	Processing transport	63.6	114	4.5e-144	411	99.7
A0033_24_A.fasta	A39256	DP000238.1_348	csy:CENSYa_0644	csy:CENSYa_0644 K20276 large repetitive protein | (GenBank) subtilisin-like serine protease (A)	K20276	promote	48.2	483	1.72e-255	783	99.8
A0033_24_A.fasta	A39257	DP000238.1_349	csy:CENSYa_0644	csy:CENSYa_0644 K20276 large repetitive protein | (GenBank) subtilisin-like serine protease (A)	K20276	promote	58.8	337	2.41e-308	910	98.7
A0033_24_A.fasta	A39293	DP000238.1_385	csy:CENSYa_0421	csy:CENSYa_0421 K03106 signal recognition particle subunit SRP54 [EC:3.6.5.4] | (GenBank) signal recognition particle GTPase (A)	K03106	Processing transport	99.7	1	5.38e-283	771	90.2
A0033_24_A.fasta	A39353	DP000238.1_445	csy:CENSYa_0483	csy:CENSYa_0483 K01999 branched-chain amino acid transport system substrate-binding protein | (GenBank) ABC-type branched-chain amino acid transport system, periplasmic component (A)	K01999	Processing transport	100	0	1.24e-292	796	99.8
A0033_24_A.fasta	A39376	DP000238.1_468	csy:CENSYa_0508	csy:CENSYa_0508 K20276 large repetitive protein | (GenBank) hypothetical protein (A)	K20276	promote	100	0	0	10847	100
A0033_24_A.fasta	A39378	DP000238.1_470	kpr:KPR_2917	kpr:KPR_2917 K02035 peptide/nickel transport system substrate-binding protein | (GenBank) unnamed protein product; highly similar to alcohol dehydrogenase from Klebsiella pneumoniae subsp. rhinoscleromatis ATCC 13884 (tr|C8TAE8) (A)	K02035	Processing transport	35	170	8.09e-36	140	83.9
A0033_24_A.fasta	A39424	DP000238.1_516	csy:CENSYa_0565	csy:CENSYa_0565 K20276 large repetitive protein | (GenBank) hypothetical protein (A)	K20276	promote	99.7	5	0	2279	97.4
A0033_24_A.fasta	A39425	DP000238.1_517	csy:CENSYa_1346	csy:CENSYa_1346 K20276 large repetitive protein | (GenBank) hypothetical protein (A)	K20276	promote	44.6	315	1.35e-69	263	44.3
A0033_24_A.fasta	A39437	DP000238.1_529	mcro:MI149_01085	mcro:MI149_01085 K02052 putative spermidine/putrescine transport system ATP-binding protein | (GenBank) ABC transporter ATP-binding protein (A)	K02052	Processing transport	35.9	141	1.42e-40	146	90.1
A0033_24_A.fasta	A39440	DP000238.1_532	csy:CENSYa_0581	csy:CENSYa_0581 K20276 large repetitive protein | (GenBank) hypothetical protein (A)	K20276	promote	100	0	0	4053	100
A0033_24_A.fasta	A39441	DP000238.1_533	csy:CENSYa_0917	csy:CENSYa_0917 K20276 large repetitive protein | (GenBank) hypothetical protein (A)	K20276	promote	57.3	681	0	1801	61.9
A0033_24_A.fasta	A39442	DP000238.1_534	csy:CENSYa_0508	csy:CENSYa_0508 K20276 large repetitive protein | (GenBank) hypothetical protein (A)	K20276	promote	61.1	383	0	1085	95
A0033_24_A.fasta	A39459	DP000238.1_551	csy:CENSYa_0602	csy:CENSYa_0602 K02031 peptide/nickel transport system ATP-binding protein | (GenBank) ABC-type dipeptide/oligopeptide/nickel transport system, ATPase component (A)	K02031	Processing transport	100	0	1.07e-222	610	99.7
A0033_24_A.fasta	A39472	DP000238.1_564	csy:CENSYa_0616	csy:CENSYa_0616 K01999 branched-chain amino acid transport system substrate-binding protein | (GenBank) ABC-type branched-chain amino acid transport system, periplasmic component (A)	K01999	Processing transport	100	0	6.93e-295	801	99.8
A0033_24_A.fasta	A39481	DP000238.1_573	csy:CENSYa_0644	csy:CENSYa_0644 K20276 large repetitive protein | (GenBank) subtilisin-like serine protease (A)	K20276	promote	54.5	757	0	1824	95.1
A0033_24_A.fasta	A39482	DP000238.1_574	csy:CENSYa_0624	csy:CENSYa_0624 K08321 3-hydroxy-5-phosphonooxypentane-2,4-dione thiolase [EC:2.3.1.245] | (GenBank) DhnA-type fructose-1,6-bisphosphate aldolase (A)	K08321	inhibit	100	0	2.01e-193	532	99.6
A0033_24_A.fasta	A39501	DP000238.1_593	csy:CENSYa_0644	csy:CENSYa_0644 K20276 large repetitive protein | (GenBank) subtilisin-like serine protease (A)	K20276	promote	99.9	1	0	3663	99.9
A0033_24_A.fasta	A39563	DP000238.1_655	csy:CENSYa_0846	csy:CENSYa_0846 K20276 large repetitive protein | (GenBank) hypothetical protein (A)	K20276	promote	52.1	650	0	1546	81.1
A0033_24_A.fasta	A39564	DP000238.1_656	csy:CENSYa_0844	csy:CENSYa_0844 K20276 large repetitive protein | (GenBank) hypothetical protein (A)	K20276	promote	63	86	5.17e-66	238	40
A0033_24_A.fasta	A39657	DP000238.1_749	csy:CENSYa_0842	csy:CENSYa_0842 K20276 large repetitive protein | (GenBank) hypothetical protein (A)	K20276	promote	40.6	715	2.77e-257	823	92.6
A0033_24_A.fasta	A39660	DP000238.1_752	csy:CENSYa_0842	csy:CENSYa_0842 K20276 large repetitive protein | (GenBank) hypothetical protein (A)	K20276	promote	68.1	194	9.79e-271	864	41.2
A0033_24_A.fasta	A39661	DP000238.1_753	csy:CENSYa_0820	csy:CENSYa_0820 K20276 large repetitive protein | (GenBank) hypothetical protein (A)	K20276	promote	99.3	28	0	19267	99.9
A0033_24_A.fasta	A39681	DP000238.1_773	csy:CENSYa_0842	csy:CENSYa_0842 K20276 large repetitive protein | (GenBank) hypothetical protein (A)	K20276	promote	100	0	0	5818	99.9
A0033_24_A.fasta	A39683	DP000238.1_775	csy:CENSYa_0844	csy:CENSYa_0844 K20276 large repetitive protein | (GenBank) hypothetical protein (A)	K20276	promote	100	0	0	4637	99.6
A0033_24_A.fasta	A39685	DP000238.1_777	csy:CENSYa_0846	csy:CENSYa_0846 K20276 large repetitive protein | (GenBank) hypothetical protein (A)	K20276	promote	100	0	0	4338	100
A0033_24_A.fasta	A39687	DP000238.1_779	csy:CENSYa_0917	csy:CENSYa_0917 K20276 large repetitive protein | (GenBank) hypothetical protein (A)	K20276	promote	33.3	1634	2,33e-315	1058	73.9
A0033_24_A.fasta	A39688	DP000238.1_780	csy:CENSYa_0849	csy:CENSYa_0849 K20276 large repetitive protein | (GenBank) hypothetical protein (A)	K20276	promote	100	0	0	8797	100
A0033_24_A.fasta	A39733	DP000238.1_825	csy:CENSYa_0897	csy:CENSYa_0897 K20276 large repetitive protein | (GenBank) hypothetical protein (A)	K20276	promote	100	0	0	16927	100
A0033_24_A.fasta	A39752	DP000238.1_844	csy:CENSYa_0917	csy:CENSYa_0917 K20276 large repetitive protein | (GenBank) hypothetical protein (A)	K20276	promote	100	0	0	9143	100
A0033_24_A.fasta	A39759	DP000238.1_851	F3KLW3_9ARCH/21-278	AI-2 sensor	AI-2	Sensing	41	136	1.05e-53	186	43.5
A0033_24_A.fasta	A39763	DP000238.1_855	ncx:Nocox_13460	ncx:Nocox_13460 K02052 putative spermidine/putrescine transport system ATP-binding protein | (GenBank) potA3; Spermidine/putrescine import ATP-binding protein PotA (A)	K02052	Processing transport	46.7	97	1.62e-50	172	75.1
A0033_24_A.fasta	A39875	DP000238.1_967	meti:DK427_23790	meti:DK427_23790 K01995 branched-chain amino acid transport system ATP-binding protein | (GenBank) ABC transporter ATP-binding protein (A)	K01995	Processing transport	33.9	161	9.72e-34	126	93.6
A0033_24_A.fasta	A39965	DP000238.1_1057	csy:CENSYa_1154	csy:CENSYa_1154 K20276 large repetitive protein | (GenBank) hypothetical protein (A)	K20276	promote	100	0	0	6948	100
A0033_24_A.fasta	A40031	DP000238.1_1123	csy:CENSYa_1223	csy:CENSYa_1223 K01998 branched-chain amino acid transport system permease protein | (GenBank) ABC-type branched-chain amino acid transport system, permease component (A)	K01998	Processing transport	100	0	1.05e-221	608	99.7
A0033_24_A.fasta	A40032	DP000238.1_1124	csy:CENSYa_1224	csy:CENSYa_1224 K01997 branched-chain amino acid transport system permease protein | (GenBank) ABC-type branched-chain amino acid transport system, permease component (A)	K01997	Processing transport	100	0	3.04e-199	549	99.7
A0033_24_A.fasta	A40033	DP000238.1_1125	csy:CENSYa_1225	csy:CENSYa_1225 K01996 branched-chain amino acid transport system ATP-binding protein | (GenBank) ABC-type branched-chain amino acid transport system, ATPase component (A)	K01996	Processing transport	100	0	1.84e-153	427	99.6
A0033_24_A.fasta	A40034	DP000238.1_1126	csy:CENSYa_1226	csy:CENSYa_1226 K01995 branched-chain amino acid transport system ATP-binding protein | (GenBank) ABC-type branched-chain amino acid transport system, ATPase component (A)	K01995	Processing transport	100	0	7.2e-170	470	99.6
A0033_24_A.fasta	A40035	DP000238.1_1127	csy:CENSYa_1227	csy:CENSYa_1227 K01999 branched-chain amino acid transport system substrate-binding protein | (GenBank) ABC-type branched-chain amino acid transport system, periplasmic component (A)	K01999	Processing transport	100	0	9.48e-277	755	98.6
A0033_24_A.fasta	A40068	DP000238.1_1160	aacd:LWP59_00225	aacd:LWP59_00225 K02032 peptide/nickel transport system ATP-binding protein | (GenBank) ABC transporter ATP-binding protein (A)	K02032	Processing transport	41.2	112	6.36e-37	134	82.8
A0033_24_A.fasta	A40084	DP000238.1_1176	csy:CENSYa_1279	csy:CENSYa_1279 K01658 anthranilate synthase component II [EC:4.1.3.27] | (GenBank) anthranilate/para-aminobenzoate synthases component II (A)	K01658	Synthesis	100	0	9e-143	398	99.5
A0033_24_A.fasta	A40107	DP000238.1_1199	csy:CENSYa_1307	csy:CENSYa_1307 K02034 peptide/nickel transport system permease protein | (GenBank) ABC-type dipeptide/oligopeptide/nickel transport system, permease component (A)	K02034	Processing transport	100	0	9,32e-312	846	94.7
A0033_24_A.fasta	A40108	DP000238.1_1200	csy:CENSYa_1308	csy:CENSYa_1308 K02033 peptide/nickel transport system permease protein | (GenBank) ABC-type dipeptide/oligopeptide/nickel transport system, permease component (A)	K02033	Processing transport	100	0	9.5e-242	663	99.4
A0033_24_A.fasta	A40113	DP000238.1_1205	csy:CENSYa_1313	csy:CENSYa_1313 K02035 peptide/nickel transport system substrate-binding protein | (GenBank) solute-binding protein (A)	K02035	Processing transport	100	0	0	1644	99.9
A0033_24_A.fasta	A40146	DP000238.1_1238	csy:CENSYa_1346	csy:CENSYa_1346 K20276 large repetitive protein | (GenBank) hypothetical protein (A)	K20276	promote	100	1	0	12577	99.9
A0033_24_A.fasta	A40158	DP000238.1_1250	csy:CENSYa_1358	csy:CENSYa_1358 K01999 branched-chain amino acid transport system substrate-binding protein | (GenBank) ABC-type branched-chain amino acid transport system, periplasmic component (A)	K01999	Processing transport	100	0	9.78e-288	783	98.1
A0033_24_A.fasta	A40207	DP000238.1_1299	kpr:KPR_2917	kpr:KPR_2917 K02035 peptide/nickel transport system substrate-binding protein | (GenBank) unnamed protein product; highly similar to alcohol dehydrogenase from Klebsiella pneumoniae subsp. rhinoscleromatis ATCC 13884 (tr|C8TAE8) (A)	K02035	Processing transport	32.8	180	2.68e-38	147	85.2
A0033_24_A.fasta	A40291	DP000238.1_1383	csy:CENSYa_0846	csy:CENSYa_0846 K20276 large repetitive protein | (GenBank) hypothetical protein (A)	K20276	promote	43	1131	0	1591	99.1
A0033_24_A.fasta	A40292	DP000238.1_1384	csy:CENSYa_0844	csy:CENSYa_0844 K20276 large repetitive protein | (GenBank) hypothetical protein (A)	K20276	promote	33	1458	0	1071	96.8
A0033_24_A.fasta	A40304	DP000238.1_1396	rca:Rcas_3149	rca:Rcas_3149 K02031 peptide/nickel transport system ATP-binding protein K02032 peptide/nickel transport system ATP-binding protein | (GenBank) ABC transporter related (A)	K02031	Processing transport	43	123	2.91e-49	172	97
A0033_24_A.fasta	A40314	DP000238.1_1406	csy:CENSYa_0846	csy:CENSYa_0846 K20276 large repetitive protein | (GenBank) hypothetical protein (A)	K20276	promote	65.2	90	2.21e-85	296	42.7
A0033_24_A.fasta	A40531	DP000238.1_1623	rhj:HZY79_14505	rhj:HZY79_14505 K11752 diaminohydroxyphosphoribosylaminopyrimidine deaminase / 5-amino-6-(5-phosphoribosylamino)uracil reductase [EC:3.5.4.26 1.1.1.193] | (GenBank) ribD; bifunctional diaminohydroxyphosphoribosylaminopyrimidine deaminase/5-amino-6-(5-phosphoribosylamino)uracil reductase RibD (A)	K11752	promote	37.6	117	2.55e-34	130	98.5
A0033_24_A.fasta	A40536	DP000238.1_1628	vin:AKJ08_1625	vin:AKJ08_1625 K11752 diaminohydroxyphosphoribosylaminopyrimidine deaminase / 5-amino-6-(5-phosphoribosylamino)uracil reductase [EC:3.5.4.26 1.1.1.193] | (GenBank) Diaminohydroxyphosphoribosylaminopyrimidine deaminase (A)	K11752	promote	46.6	90	3.59e-39	141	76
A0033_24_A.fasta	A40581	DP000238.1_1673	csy:CENSYa_0644	csy:CENSYa_0644 K20276 large repetitive protein | (GenBank) subtilisin-like serine protease (A)	K20276	promote	38.9	646	1.07e-229	728	96.8
A0033_24_A.fasta	A40712	DP000238.1_1804	csy:CENSYa_0917	csy:CENSYa_0917 K20276 large repetitive protein | (GenBank) hypothetical protein (A)	K20276	promote	77.4	211	0	1520	53.5
A0033_24_A.fasta	A40713	DP000238.1_1805	csy:CENSYa_0897	csy:CENSYa_0897 K20276 large repetitive protein | (GenBank) hypothetical protein (A)	K20276	promote	77.5	191	0	1439	45.8
A0033_24_A.fasta	A40724	DP000238.1_1816	cbn:CbC4_6015	cbn:CbC4_6015 K20490 lantibiotic transport system ATP-binding protein | (GenBank) ABC transporter related protein (A)	K20490	promote	35.1	140	6.14e-41	145	72.6
A0033_24_A.fasta	A40788	DP000238.1_1880	hlm:DV707_07895	hlm:DV707_07895 K20276 large repetitive protein | (GenBank) PKD domain-containing protein (A)	K20276	promote	30.5	192	4.88e-33	134	81.4
A0033_24_A.fasta	A40806	DP000238.1_1898	avp:AVENP_0623	avp:AVENP_0623 K01497 GTP cyclohydrolase II [EC:3.5.4.25] | (GenBank) GTP cyclohydrolase II / phosphoribosyl-AMP cyclohydrolase (A)	K01497	promote	48.5	52	7.72e-30	110	93.6
A0034.fasta	A40920	Ga0114046_104_37	nbv:T478_1119	nbv:T478_1119 K03110 fused signal recognition particle receptor | (GenBank) ftsY; signal recognition particle-docking protein FtsY (A)	K03110	Processing transport	74.2	34	6.3e-201	563	99.7
A0034.fasta	A40926	Ga0114046_104_43	nbv:T478_1113	nbv:T478_1113 K03076 preprotein translocase subunit SecY | (GenBank) secY; preprotein translocase, SecY subunit (A)	K03076	Processing transport	94.1	10	8.97e-104	310	75.8
A0034.fasta	A40927	Ga0114046_104_44	nbv:T478_1113	nbv:T478_1113 K03076 preprotein translocase subunit SecY | (GenBank) secY; preprotein translocase, SecY subunit (A)	K03076	Processing transport	94.1	14	6.39e-151	431	99.6
A0034.fasta	A40994	Ga0114046_107_1	rhy:RD110_02755	rhy:RD110_02755 K01999 branched-chain amino acid transport system substrate-binding protein | (GenBank) hypothetical protein (A)	K01999	Processing transport	32.3	165	2.61e-32	127	98
A0034.fasta	A41050	Ga0114046_108_6	avq:HRR99_12840	avq:HRR99_12840 K02052 putative spermidine/putrescine transport system ATP-binding protein | (GenBank) ABC transporter ATP-binding protein (A)	K02052	Processing transport	31.5	136	1.85e-29	116	84.9
A0034.fasta	A41127	Ga0114046_112_18	bel:BE61_11710	bel:BE61_11710 K01426 amidase [EC:3.5.1.4] | (GenBank) amidase (A)	K01426	Quenching	32.3	268	7.85e-65	220	84.1
A0034.fasta	A41144	Ga0114046_112_35	nbv:T478_0788	nbv:T478_0788 K01658 anthranilate synthase component II [EC:4.1.3.27] | (GenBank) glutamine amidotransferase, class I (A)	K01658	Synthesis	92.5	15	4.76e-135	379	99.5
A0034.fasta	A41197	Ga0114046_115_7	kpr:KPR_2917	kpr:KPR_2917 K02035 peptide/nickel transport system substrate-binding protein | (GenBank) unnamed protein product; highly similar to alcohol dehydrogenase from Klebsiella pneumoniae subsp. rhinoscleromatis ATCC 13884 (tr|C8TAE8) (A)	K02035	Processing transport	33.2	178	1.18e-40	154	84.6
A0034.fasta	A41221	Ga0114046_116_10	kpr:KPR_2917	kpr:KPR_2917 K02035 peptide/nickel transport system substrate-binding protein | (GenBank) unnamed protein product; highly similar to alcohol dehydrogenase from Klebsiella pneumoniae subsp. rhinoscleromatis ATCC 13884 (tr|C8TAE8) (A)	K02035	Processing transport	31.6	202	6.05e-43	160	91.7
A0034.fasta	A41226	Ga0114046_116_15	nbv:T478_0394	nbv:T478_0394 K03106 signal recognition particle subunit SRP54 [EC:3.6.5.4] | (GenBank) signal peptide-binding domain protein (A)	K03106	Processing transport	97.1	13	1.37e-301	820	99.8
A0034.fasta	A41268	Ga0114046_119_1	nbv:T478_0654	nbv:T478_0654 K02033 peptide/nickel transport system permease protein | (GenBank) ABC transporter, permease protein (A)	K02033	Processing transport	96.4	12	4.67e-226	620	98.2
A0034.fasta	A41269	Ga0114046_119_2	nbv:T478_0653	nbv:T478_0653 K02034 peptide/nickel transport system permease protein | (GenBank) ABC transporter, permease protein (A)	K02034	Processing transport	73.8	73	6.89e-146	421	91.3
A0034.fasta	A41270	Ga0114046_119_3	nbv:T478_0653	nbv:T478_0653 K02034 peptide/nickel transport system permease protein | (GenBank) ABC transporter, permease protein (A)	K02034	Processing transport	97.8	4	1.81e-122	355	99.5
A0034.fasta	A41270	Ga0114046_123_5	nbv:T478_0653	nbv:T478_0653 K02034 peptide/nickel transport system permease protein | (GenBank) ABC transporter, permease protein (A)	K02034	Processing transport	98.2	2	9.02e-74	228	99.1
A0034.fasta	A41294	Ga0114046_124_1	nbv:T478_0988	nbv:T478_0988 K02035 peptide/nickel transport system substrate-binding protein | (GenBank) ABC transporter, substrate-binding protein, family 5 domain protein (A)	K02035	Processing transport	83.2	33	1.94e-110	336	100
A0034.fasta	A41302	Ga0114046_125_1	nbv:T478_0439	nbv:T478_0439 K20276 large repetitive protein | (GenBank) HYR domain protein (A)	K20276	promote	74.9	129	2.78e-208	620	98.2
A0034.fasta	A41304	Ga0114046_125_3	bgy:BGLY_0410	bgy:BGLY_0410 K02052 putative spermidine/putrescine transport system ATP-binding protein | (GenBank) spermidine/putrescine ABC transporter, ATP-binding protein (A)	K02052	Processing transport	40.6	129	3.06e-43	155	65.4
A0034.fasta	A41366	Ga0114046_130_5	rca:Rcas_3149	rca:Rcas_3149 K02031 peptide/nickel transport system ATP-binding protein K02032 peptide/nickel transport system ATP-binding protein | (GenBank) ABC transporter related (A)	K02031	Processing transport	42.2	126	3.45e-49	172	93.6
A0034.fasta	A41383	Ga0114046_133_4	rca:Rcas_3149	rca:Rcas_3149 K02031 peptide/nickel transport system ATP-binding protein K02032 peptide/nickel transport system ATP-binding protein | (GenBank) ABC transporter related (A)	K02031	Processing transport	41.9	76	1.53e-24	100	93
A0034.fasta	A41435	Ga0114046_138_3	abae:CL176_06465	abae:CL176_06465 K02052 putative spermidine/putrescine transport system ATP-binding protein | (GenBank) ABC transporter ATP-binding protein (A)	K02052	Processing transport	37.4	138	8.35e-45	157	84.4
A0034.fasta	A41446	Ga0114046_138_14	bbrc:B7019_0456	bbrc:B7019_0456 K20276 large repetitive protein | (GenBank) Fused Hypothetical protein with a fibronectin type III domain and MoxR protein (A)	K20276	promote	42.5	168	1.37e-74	253	90.8
A0034.fasta	A41495	Ga0114046_140_1	cbn:CbC4_6015	cbn:CbC4_6015 K20490 lantibiotic transport system ATP-binding protein | (GenBank) ABC transporter related protein (A)	K20490	promote	38.4	99	9.56e-33	119	97.7
A0034.fasta	A41542	Ga0114046_145_5	ncl:C5F47_05800	ncl:C5F47_05800 K02032 peptide/nickel transport system ATP-binding protein | (GenBank) oligopeptide ABC transporter ATP-binding protein (A)	K02032	Processing transport	65	96	9.82e-120	348	99.6
A0034.fasta	A41545	Ga0114046_145_8	kos:KORDIASMS9_02461	kos:KORDIASMS9_02461 K20333 toxoflavin biosynthesis protein ToxD | (GenBank) pkn1; serine/threonine-protein kinase pkn1 (A)	K20333	promote	31	126	2.48e-22	100	54.4
A0034.fasta	A41548	Ga0114046_146_1	lul:LPB138_10280	lul:LPB138_10280 K20276 large repetitive protein | (GenBank) hypothetical protein (A)	K20276	promote	33.6	124	2.08e-34	135	76.7
A0034.fasta	A41585	Ga0114046_150_1	nbv:T478_0439	nbv:T478_0439 K20276 large repetitive protein | (GenBank) HYR domain protein (A)	K20276	promote	61.5	99	9.33e-113	361	99.7
A0034.fasta	A41595	Ga0114046_151_6	minf:MESINF_1402	minf:MESINF_1402 K08321 3-hydroxy-5-phosphonooxypentane-2,4-dione thiolase [EC:2.3.1.245] | (GenBank) lsrF; putative aldolase (A)	K08321	inhibit	36.7	156	1.96e-44	153	97.3
A0034.fasta	A41661	Ga0114046_157_1	rpod:E0E05_14245	rpod:E0E05_14245 K02052 putative spermidine/putrescine transport system ATP-binding protein | (GenBank) ABC transporter ATP-binding protein (A)	K02052	Processing transport	43.8	92	1.01e-33	127	68.9
A0034.fasta	A41675	Ga0114046_158_10	rhj:HZY79_14505	rhj:HZY79_14505 K11752 diaminohydroxyphosphoribosylaminopyrimidine deaminase / 5-amino-6-(5-phosphoribosylamino)uracil reductase [EC:3.5.4.26 1.1.1.193] | (GenBank) ribD; bifunctional diaminohydroxyphosphoribosylaminopyrimidine deaminase/5-amino-6-(5-phosphoribosylamino)uracil reductase RibD (A)	K11752	promote	34.2	120	5.61e-32	124	97.9
A0034.fasta	A41707	Ga0114046_162_2	cah:CAETHG_0707	cah:CAETHG_0707 K02052 putative spermidine/putrescine transport system ATP-binding protein | (GenBank) ABC transporter ATP-binding protein (A)	K02052	Processing transport	37.4	115	1.64e-33	126	80.7
A0034.fasta	A42060	Ga0114046_184_8	nbv:T478_0883	nbv:T478_0883 K02031 peptide/nickel transport system ATP-binding protein | (GenBank) oligopeptide/dipeptide transporter, C-terminal domain protein (A)	K02031	Processing transport	87.1	40	4.63e-200	552	99.7
A0036_26_CN25.fasta	A42208	CP007026.1_27	eel:EUBELI_00110	eel:EUBELI_00110 K03217 YidC/Oxa1 family membrane protein insertase | (GenBank) preprotein translocase YidC subunit (A)	K03217	Synthesis	32.9	239	2.05e-62	214	94.8
A0036_26_CN25.fasta	A42284	CP007026.1_103	cbn:CbC4_6015	cbn:CbC4_6015 K20490 lantibiotic transport system ATP-binding protein | (GenBank) ABC transporter related protein (A)	K20490	promote	37.6	123	1.61e-41	146	66.7
A0036_26_CN25.fasta	A42419	CP007026.1_238	atu:Atu4435	atu:Atu4435 K02032 peptide/nickel transport system ATP-binding protein | (RefSeq) oligopeptide ABC transporter ATPase (A)	K02032	Processing transport	30.8	131	3.98e-30	116	84.2
A0036_26_CN25.fasta	A42566	CP007026.1_385	nbv:T478_0394	nbv:T478_0394 K03106 signal recognition particle subunit SRP54 [EC:3.6.5.4] | (GenBank) signal peptide-binding domain protein (A)	K03106	Processing transport	100	0	0	840	99.8
A0036_26_CN25.fasta	A42607	CP007026.1_426	clj:CLJU_c26270	clj:CLJU_c26270 K02052 putative spermidine/putrescine transport system ATP-binding protein | (GenBank) predicted ABC transporter, ATPase component (A)	K02052	Processing transport	37.2	144	8.54e-43	153	69
A0036_26_CN25.fasta	A42609	CP007026.1_428	nbv:T478_0439	nbv:T478_0439 K20276 large repetitive protein | (GenBank) HYR domain protein (A)	K20276	promote	99.9	1	0	2268	99.2
A0036_26_CN25.fasta	A42648	CP007026.1_467	minf:MESINF_1402	minf:MESINF_1402 K08321 3-hydroxy-5-phosphonooxypentane-2,4-dione thiolase [EC:2.3.1.245] | (GenBank) lsrF; putative aldolase (A)	K08321	inhibit	36.3	157	5.5e-44	152	97.3
A0036_26_CN25.fasta	A42688	CP007026.1_507	kpr:KPR_2917	kpr:KPR_2917 K02035 peptide/nickel transport system substrate-binding protein | (GenBank) unnamed protein product; highly similar to alcohol dehydrogenase from Klebsiella pneumoniae subsp. rhinoscleromatis ATCC 13884 (tr|C8TAE8) (A)	K02035	Processing transport	33	181	1.23e-40	154	84.1
A0036_26_CN25.fasta	A42823	CP007026.1_642	nbv:T478_0653	nbv:T478_0653 K02034 peptide/nickel transport system permease protein | (GenBank) ABC transporter, permease protein (A)	K02034	Processing transport	100	0	0	880	99.8
A0036_26_CN25.fasta	A42824	CP007026.1_643	nbv:T478_0654	nbv:T478_0654 K02033 peptide/nickel transport system permease protein | (GenBank) ABC transporter, permease protein (A)	K02033	Processing transport	100	0	3.13e-232	636	94.6
A0036_26_CN25.fasta	A42937	CP007026.1_756	ant:Arnit_1041	ant:Arnit_1041 K01497 GTP cyclohydrolase II [EC:3.5.4.25] | (GenBank) GTP cyclohydrolase II (A)	K01497	promote	50	48	1.45e-26	102	87.4
A0036_26_CN25.fasta	A42940	CP007026.1_759	hra:EI982_07000	hra:EI982_07000 K01426 amidase [EC:3.5.1.4] | (GenBank) amidase (A)	K01426	Quenching	33.5	251	6.42e-61	210	84.1
A0036_26_CN25.fasta	A42959	CP007026.1_778	nbv:T478_0788	nbv:T478_0788 K01658 anthranilate synthase component II [EC:4.1.3.27] | (GenBank) glutamine amidotransferase, class I (A)	K01658	Synthesis	100	0	1.68e-144	402	99.5
A0036_26_CN25.fasta	A43055	CP007026.1_874	nbv:T478_0883	nbv:T478_0883 K02031 peptide/nickel transport system ATP-binding protein | (GenBank) oligopeptide/dipeptide transporter, C-terminal domain protein (A)	K02031	Processing transport	100	0	3.29e-225	616	99.7
A0036_26_CN25.fasta	A43063	CP007026.1_882	nbv:T478_0889	nbv:T478_0889 K08321 3-hydroxy-5-phosphonooxypentane-2,4-dione thiolase [EC:2.3.1.245] | (GenBank) autoinducer 2 aldolase (A)	K08321	inhibit	100	0	5.16e-195	539	89
A0036_26_CN25.fasta	A43141	CP007026.1_960	bbrc:B7019_0456	bbrc:B7019_0456 K20276 large repetitive protein | (GenBank) Fused Hypothetical protein with a fibronectin type III domain and MoxR protein (A)	K20276	promote	42.2	169	3.45e-74	252	90.8
A0036_26_CN25.fasta	A43145	CP007026.1_964	nmr:Nmar_0652	nmr:Nmar_0652 K02032 peptide/nickel transport system ATP-binding protein | (GenBank) oligopeptide/dipeptide ABC transporter, ATPase subunit (A)	K02032	Processing transport	66.3	92	3.32e-121	352	98.6
A0036_26_CN25.fasta	A43158	CP007026.1_977	nbv:T478_0988	nbv:T478_0988 K02035 peptide/nickel transport system substrate-binding protein | (GenBank) ABC transporter, substrate-binding protein, family 5 domain protein (A)	K02035	Processing transport	100	0	0	1639	99.9
A0036_26_CN25.fasta	A43210	CP007026.1_1029	ssai:N0B31_14615	ssai:N0B31_14615 K02052 putative spermidine/putrescine transport system ATP-binding protein | (GenBank) ABC transporter ATP-binding protein (A)	K02052	Processing transport	42.6	125	6.98e-50	170	90.1
A0036_26_CN25.fasta	A43228	CP007026.1_1047	rhy:RD110_02755	rhy:RD110_02755 K01999 branched-chain amino acid transport system substrate-binding protein | (GenBank) hypothetical protein (A)	K01999	Processing transport	31.9	166	2.61e-32	127	98
A0036_26_CN25.fasta	A43283	CP007026.1_1102	nbv:T478_1113	nbv:T478_1113 K03076 preprotein translocase subunit SecY | (GenBank) secY; preprotein translocase, SecY subunit (A)	K03076	Processing transport	100	0	0	915	99.8
A0036_26_CN25.fasta	A43289	CP007026.1_1108	nbv:T478_1119	nbv:T478_1119 K03110 fused signal recognition particle receptor | (GenBank) ftsY; signal recognition particle-docking protein FtsY (A)	K03110	Processing transport	100	0	7.46e-250	691	99.8
A0036_26_CN25.fasta	A43440	CP007026.1_1259	hlm:DV707_07895	hlm:DV707_07895 K20276 large repetitive protein | (GenBank) PKD domain-containing protein (A)	K20276	promote	30.2	198	3.43e-32	131	81.9
A0036_26_CN25.fasta	A43480	CP007026.1_1299	tit:Thit_0021	tit:Thit_0021 K11752 diaminohydroxyphosphoribosylaminopyrimidine deaminase / 5-amino-6-(5-phosphoribosylamino)uracil reductase [EC:3.5.4.26 1.1.1.193] | (GenBank) riboflavin biosynthesis protein RibD (A)	K11752	promote	35.8	130	3.13e-36	133	95.4
A0036_26_CN25.fasta	A43485	CP007026.1_1304	rhj:HZY79_14505	rhj:HZY79_14505 K11752 diaminohydroxyphosphoribosylaminopyrimidine deaminase / 5-amino-6-(5-phosphoribosylamino)uracil reductase [EC:3.5.4.26 1.1.1.193] | (GenBank) ribD; bifunctional diaminohydroxyphosphoribosylaminopyrimidine deaminase/5-amino-6-(5-phosphoribosylamino)uracil reductase RibD (A)	K11752	promote	34.2	120	5.61e-32	124	97.9
A0036_26_CN25.fasta	A43513	CP007026.1_1332	nga:Ngar_c26910	nga:Ngar_c26910 K02035 peptide/nickel transport system substrate-binding protein | (GenBank) peptide/opine/nickel ABC uptake transporter, substrate-binding protein (A)	K02035	Processing transport	46.3	62	1.04e-22	100	44.8
A0036_26_CN25.fasta	A43578	CP007026.1_1397	rca:Rcas_3149	rca:Rcas_3149 K02031 peptide/nickel transport system ATP-binding protein K02032 peptide/nickel transport system ATP-binding protein | (GenBank) ABC transporter related (A)	K02031	Processing transport	41.4	130	2.53e-48	169	95.3
A0042.fasta	A43663	Ga0098834_101_12	rid:RIdsm_05579	rid:RIdsm_05579 K01897 long-chain acyl-CoA synthetase [EC:6.2.1.3] | (GenBank) lcfB_16; Long-chain-fatty-acid--CoA ligase (A)	K01897	Synthesis	30.2	303	3.99e-52	190	77.7
A0042.fasta	A43702	Ga0098834_101_51	niu:DSQ19_05370	niu:DSQ19_05370 K01658 anthranilate synthase component II [EC:4.1.3.27] | (GenBank) aminodeoxychorismate/anthranilate synthase component II (A)	K01658	Synthesis	83.5	32	1.76e-117	334	98.5
A0042.fasta	A43742	Ga0098834_101_91	miz:BAB75_07290	miz:BAB75_07290 K01426 amidase [EC:3.5.1.4] | (GenBank) amidase (A)	K01426	Quenching	32.1	287	5.19e-64	217	97.1
A0042.fasta	A43853	Ga0098834_101_202	nip:NsoK4_03330	nip:NsoK4_03330 K02033 peptide/nickel transport system permease protein | (GenBank) ABC transporter permease (A)	K02033	Processing transport	83.9	56	8.77e-207	573	95.3
A0042.fasta	A43854	Ga0098834_101_203	nip:NsoK4_03325	nip:NsoK4_03325 K02034 peptide/nickel transport system permease protein | (GenBank) ABC transporter permease (A)	K02034	Processing transport	69.5	137	3.67e-234	650	99.8
A0042.fasta	A43898	Ga0098834_101_247	nbv:T478_0883	nbv:T478_0883 K02031 peptide/nickel transport system ATP-binding protein | (GenBank) oligopeptide/dipeptide transporter, C-terminal domain protein (A)	K02031	Processing transport	68.5	98	1.34e-155	440	99.7
A0042.fasta	A43907	Ga0098834_101_256	nic:DSQ20_06740	nic:DSQ20_06740 K08321 3-hydroxy-5-phosphonooxypentane-2,4-dione thiolase [EC:2.3.1.245] | (GenBank) 3-hydroxy-5-phosphonooxypentane-2,4-dione thiolase (A)	K08321	inhibit	84.8	38	1.62e-152	432	94.1
A0042.fasta	A44057	Ga0098834_102_126	nir:NSED_01910	nir:NSED_01910 K03110 fused signal recognition particle receptor | (GenBank) signal recognition particle-docking protein FtsY (A)	K03110	Processing transport	74.9	73	1.75e-145	419	100
A0042.fasta	A44291	Ga0098834_105_3	pta:HPL003_23630	pta:HPL003_23630 K02052 putative spermidine/putrescine transport system ATP-binding protein | (GenBank) hypothetical protein (A)	K02052	Processing transport	36.2	147	1.2e-45	162	69
A0042.fasta	A44293	Ga0098834_105_5	nbv:T478_0439	nbv:T478_0439 K20276 large repetitive protein | (GenBank) HYR domain protein (A)	K20276	promote	47	518	2.02e-221	678	88
A0042.fasta	A44328	Ga0098834_105_40	kpr:KPR_2917	kpr:KPR_2917 K02035 peptide/nickel transport system substrate-binding protein | (GenBank) unnamed protein product; highly similar to alcohol dehydrogenase from Klebsiella pneumoniae subsp. rhinoscleromatis ATCC 13884 (tr|C8TAE8) (A)	K02035	Processing transport	30.7	189	1.97e-36	142	87
A0042.fasta	A44332	Ga0098834_105_44	nbv:T478_0394	nbv:T478_0394 K03106 signal recognition particle subunit SRP54 [EC:3.6.5.4] | (GenBank) signal peptide-binding domain protein (A)	K03106	Processing transport	85.5	64	2.09e-273	749	99.8
A0042.fasta	A44354	Ga0098834_105_66	minf:MESINF_1402	minf:MESINF_1402 K08321 3-hydroxy-5-phosphonooxypentane-2,4-dione thiolase [EC:2.3.1.245] | (GenBank) lsrF; putative aldolase (A)	K08321	inhibit	36	157	2.25e-46	158	96.9
A0042.fasta	A44364	Ga0098834_106_3	hlm:DV707_07895	hlm:DV707_07895 K20276 large repetitive protein | (GenBank) PKD domain-containing protein (A)	K20276	promote	31.3	194	3.14e-34	137	83.5
A0042.fasta	A44374	Ga0098834_106_13	ant:Arnit_1041	ant:Arnit_1041 K01497 GTP cyclohydrolase II [EC:3.5.4.25] | (GenBank) GTP cyclohydrolase II (A)	K01497	promote	50.5	49	9.3e-28	105	90.9
A0042.fasta	A44443	Ga0098834_107_26	nin:NADRNF5_2127	nin:NADRNF5_2127 K01897 long-chain acyl-CoA synthetase [EC:6.2.1.3] | (GenBank) 4-hydroxybutyryl-CoA dehydratase (A)	K01897	Synthesis	47.2	244	2.52e-145	427	97.7
A0042.fasta	A44496	Ga0098834_108_20	cbn:CbC4_6015	cbn:CbC4_6015 K20490 lantibiotic transport system ATP-binding protein | (GenBank) ABC transporter related protein (A)	K20490	promote	35.9	132	6.71e-37	134	69.2
A0042.fasta	A44562	Ga0098834_109_41	niw:Nisw_01825	niw:Nisw_01825 K02035 peptide/nickel transport system substrate-binding protein | (GenBank) ABC transporter substrate-binding protein (A)	K02035	Processing transport	59.3	322	0	998	96.5
A0042.fasta	A44590	Ga0098834_110_18	pans:FCN45_20535	pans:FCN45_20535 K02052 putative spermidine/putrescine transport system ATP-binding protein | (GenBank) ABC transporter ATP-binding protein (A)	K02052	Processing transport	31.7	140	1.92e-29	117	81.8
A0042.fasta	A44603	Ga0098834_110_31	buy:D8S85_10075	buy:D8S85_10075 K11752 diaminohydroxyphosphoribosylaminopyrimidine deaminase / 5-amino-6-(5-phosphoribosylamino)uracil reductase [EC:3.5.4.26 1.1.1.193] | (GenBank) ribD; bifunctional diaminohydroxyphosphoribosylaminopyrimidine deaminase/5-amino-6-(5-phosphoribosylamino)uracil reductase RibD (A)	K11752	promote	36.2	131	2.93e-34	128	95.4
A0042.fasta	A44608	Ga0098834_110_36	rhj:HZY79_14505	rhj:HZY79_14505 K11752 diaminohydroxyphosphoribosylaminopyrimidine deaminase / 5-amino-6-(5-phosphoribosylamino)uracil reductase [EC:3.5.4.26 1.1.1.193] | (GenBank) ribD; bifunctional diaminohydroxyphosphoribosylaminopyrimidine deaminase/5-amino-6-(5-phosphoribosylamino)uracil reductase RibD (A)	K11752	promote	35.4	119	1.57e-32	125	97.9
A0042.fasta	A44630	Ga0098834_111_8	rpon:G3256_11875	rpon:G3256_11875 K02052 putative spermidine/putrescine transport system ATP-binding protein | (GenBank) ABC transporter ATP-binding protein (A)	K02052	Processing transport	42.9	117	3.34e-49	168	82.9
A0042.fasta	A44648	Ga0098834_111_26	rhy:RD110_02755	rhy:RD110_02755 K01999 branched-chain amino acid transport system substrate-binding protein | (GenBank) hypothetical protein (A)	K01999	Processing transport	32.1	158	1.51e-30	122	95.3
A0042.fasta	A44714	Ga0098834_113_3	nic:DSQ20_03500	nic:DSQ20_03500 K02032 peptide/nickel transport system ATP-binding protein | (GenBank) ABC transporter ATP-binding protein (A)	K02032	Processing transport	71.3	91	2.21e-159	450	99.1
A0042.fasta	A44716	Ga0098834_113_5	rrs:RoseRS_0904	rrs:RoseRS_0904 K20333 toxoflavin biosynthesis protein ToxD | (GenBank) protein of unknown function DUF323 (A)	K20333	promote	32.5	118	1.22e-26	110	56.1
A0042.fasta	A44795	Ga0098834_115_28	sik:K710_0263	sik:K710_0263 K20490 lantibiotic transport system ATP-binding protein | (GenBank) mutacin ABC transporter, ATP-binding protein MutF (A)	K20490	promote	37	100	4.26e-26	103	83.3
A0042.fasta	A44815	Ga0098834_116_20	nir:NSED_01945	nir:NSED_01945 K03076 preprotein translocase subunit SecY | (GenBank) preprotein translocase subunit SecY (A)	K03076	Processing transport	80.9	90	1.04e-275	758	99.8
A0043_27_O23.fasta	A44947	AAA07O23_contig_0_0.1_57	nir:NSED_01945	nir:NSED_01945 K03076 preprotein translocase subunit SecY | (GenBank) preprotein translocase subunit SecY (A)	K03076	Processing transport	80.5	92	4.23e-275	756	99.8
A0043_27_O23.fasta	A44953	AAA07O23_contig_0_0.1_63	tah:SU86_004060	tah:SU86_004060 K03110 fused signal recognition particle receptor | (GenBank) signal recognition particle (A)	K03110	Processing transport	59.1	104	2.27e-148	434	99.8
A0043_27_O23.fasta	A45088	AAA07O23_contig_1_0.2_60	pta:HPL003_23630	pta:HPL003_23630 K02052 putative spermidine/putrescine transport system ATP-binding protein | (GenBank) hypothetical protein (A)	K02052	Processing transport	36.1	144	7.93e-45	159	68.6
A0043_27_O23.fasta	A45090	AAA07O23_contig_1_0.2_62	nbv:T478_0439	nbv:T478_0439 K20276 large repetitive protein | (GenBank) HYR domain protein (A)	K20276	promote	46.7	521	1.38e-217	668	88
A0043_27_O23.fasta	A45126	AAA07O23_contig_1_0.2_98	kpr:KPR_2917	kpr:KPR_2917 K02035 peptide/nickel transport system substrate-binding protein | (GenBank) unnamed protein product; highly similar to alcohol dehydrogenase from Klebsiella pneumoniae subsp. rhinoscleromatis ATCC 13884 (tr|C8TAE8) (A)	K02035	Processing transport	31	188	3e-37	144	87
A0043_27_O23.fasta	A45130	AAA07O23_contig_1_0.2_102	nbv:T478_0394	nbv:T478_0394 K03106 signal recognition particle subunit SRP54 [EC:3.6.5.4] | (GenBank) signal peptide-binding domain protein (A)	K03106	Processing transport	85.9	62	4.41e-275	753	99.8
A0043_27_O23.fasta	A44354	AAA07O23_contig_2_0.3_14	minf:MESINF_1402	minf:MESINF_1402 K08321 3-hydroxy-5-phosphonooxypentane-2,4-dione thiolase [EC:2.3.1.245] | (GenBank) lsrF; putative aldolase (A)	K08321	inhibit	36	157	2.25e-46	158	96.9
A0043_27_O23.fasta	A45189	AAA07O23_contig_3_0.4_25	nip:NsoK4_03330	nip:NsoK4_03330 K02033 peptide/nickel transport system permease protein | (GenBank) ABC transporter permease (A)	K02033	Processing transport	84	53	2.89e-197	548	99.4
A0043_27_O23.fasta	A45190	AAA07O23_contig_3_0.4_26	nip:NsoK4_03325	nip:NsoK4_03325 K02034 peptide/nickel transport system permease protein | (GenBank) ABC transporter permease (A)	K02034	Processing transport	69.2	138	1.05e-233	649	99.8
A0043_27_O23.fasta	A45235	AAA07O23_contig_3_0.4_71	nct:NMSP_0575	nct:NMSP_0575 K02031 peptide/nickel transport system ATP-binding protein | (GenBank) malK_3; Trehalose/maltose import ATP-binding protein MalK (A)	K02031	Processing transport	71.1	73	1.78e-128	369	98.1
A0043_27_O23.fasta	A45242	AAA07O23_contig_3_0.4_78	nic:DSQ20_06740	nic:DSQ20_06740 K08321 3-hydroxy-5-phosphonooxypentane-2,4-dione thiolase [EC:2.3.1.245] | (GenBank) 3-hydroxy-5-phosphonooxypentane-2,4-dione thiolase (A)	K08321	inhibit	84.8	38	5.68e-153	433	94.1
A0043_27_O23.fasta	A45398	AAA07O23_contig_5_0.6_45	ant:Arnit_1041	ant:Arnit_1041 K01497 GTP cyclohydrolase II [EC:3.5.4.25] | (GenBank) GTP cyclohydrolase II (A)	K01497	promote	50.5	49	6.62e-28	105	90.9
A0043_27_O23.fasta	A45409	AAA07O23_contig_6_0.7_6	hlm:DV707_07895	hlm:DV707_07895 K20276 large repetitive protein | (GenBank) PKD domain-containing protein (A)	K20276	promote	30.7	201	1.22e-34	139	83.7
A0043_27_O23.fasta	A45420	AAA07O23_contig_8_0.9_8	rpon:G3256_11875	rpon:G3256_11875 K02052 putative spermidine/putrescine transport system ATP-binding protein | (GenBank) ABC transporter ATP-binding protein (A)	K02052	Processing transport	42.9	117	3.34e-49	168	82.9
A0043_27_O23.fasta	A45545	AAA07O23_contig_12_0.13_6	pans:FCN45_20535	pans:FCN45_20535 K02052 putative spermidine/putrescine transport system ATP-binding protein | (GenBank) ABC transporter ATP-binding protein (A)	K02052	Processing transport	33.2	125	1.92e-29	117	74.8
A0043_27_O23.fasta	A45558	AAA07O23_contig_12_0.13_19	buy:D8S85_10075	buy:D8S85_10075 K11752 diaminohydroxyphosphoribosylaminopyrimidine deaminase / 5-amino-6-(5-phosphoribosylamino)uracil reductase [EC:3.5.4.26 1.1.1.193] | (GenBank) ribD; bifunctional diaminohydroxyphosphoribosylaminopyrimidine deaminase/5-amino-6-(5-phosphoribosylamino)uracil reductase RibD (A)	K11752	promote	38.5	126	6.5e-38	137	95.4
A0043_27_O23.fasta	A45563	AAA07O23_contig_12_0.13_24	rhj:HZY79_14505	rhj:HZY79_14505 K11752 diaminohydroxyphosphoribosylaminopyrimidine deaminase / 5-amino-6-(5-phosphoribosylamino)uracil reductase [EC:3.5.4.26 1.1.1.193] | (GenBank) ribD; bifunctional diaminohydroxyphosphoribosylaminopyrimidine deaminase/5-amino-6-(5-phosphoribosylamino)uracil reductase RibD (A)	K11752	promote	35.9	118	8.31e-33	126	97.9
A0043_27_O23.fasta	A45614	AAA07O23_contig_13_0.14_36	rhy:RD110_02755	rhy:RD110_02755 K01999 branched-chain amino acid transport system substrate-binding protein | (GenBank) hypothetical protein (A)	K01999	Processing transport	31.8	161	4.34e-31	124	96.5
A0043_27_O23.fasta	A45663	AAA07O23_contig_16_0.17_16	kpr:KPR_2917	kpr:KPR_2917 K02035 peptide/nickel transport system substrate-binding protein | (GenBank) unnamed protein product; highly similar to alcohol dehydrogenase from Klebsiella pneumoniae subsp. rhinoscleromatis ATCC 13884 (tr|C8TAE8) (A)	K02035	Processing transport	32.9	184	2.21e-44	164	84.1
A0043_27_O23.fasta	A45727	AAA07O23_contig_21_0.22_5	nga:Ngar_c26910	nga:Ngar_c26910 K02035 peptide/nickel transport system substrate-binding protein | (GenBank) peptide/opine/nickel ABC uptake transporter, substrate-binding protein (A)	K02035	Processing transport	45.7	65	1.7e-23	103	40.4
A0043_27_O23.fasta	A45810	AAA07O23_contig_44_0.28_4	cbn:CbC4_6015	cbn:CbC4_6015 K20490 lantibiotic transport system ATP-binding protein | (GenBank) ABC transporter related protein (A)	K20490	promote	35.9	132	3.4e-37	135	69.2
A0043_27_O23.fasta	A46013	AAA07O23_contig_66_0.32_38	niw:Nisw_01825	niw:Nisw_01825 K02035 peptide/nickel transport system substrate-binding protein | (GenBank) ABC transporter substrate-binding protein (A)	K02035	Processing transport	60	317	0	1013	96.3
A0043_27_O23.fasta	A46060	AAA07O23_contig_66_0.32_85	nic:DSQ20_03500	nic:DSQ20_03500 K02032 peptide/nickel transport system ATP-binding protein | (GenBank) ABC transporter ATP-binding protein (A)	K02032	Processing transport	71.3	91	1.27e-158	448	99.1
A0043_27_O23.fasta	A46062	AAA07O23_contig_66_0.32_87	rrs:RoseRS_0904	rrs:RoseRS_0904 K20333 toxoflavin biosynthesis protein ToxD | (GenBank) protein of unknown function DUF323 (A)	K20333	promote	32.2	119	2.32e-26	109	56.1
A0043_27_O23.fasta	A46132	AAA07O23_contig_66_0.32_157	niu:DSQ19_05370	niu:DSQ19_05370 K01658 anthranilate synthase component II [EC:4.1.3.27] | (GenBank) aminodeoxychorismate/anthranilate synthase component II (A)	K01658	Synthesis	83	33	1.02e-116	332	98.5
A0043_27_O23.fasta	A46174	AAA07O23_contig_66_0.32_199	miz:BAB75_07290	miz:BAB75_07290 K01426 amidase [EC:3.5.1.4] | (GenBank) amidase (A)	K01426	Quenching	32.1	287	5.49e-63	214	97.1
A0044.fasta	A46259	LDXL01000001.1_15	niu:DSQ19_02680	niu:DSQ19_02680 K20488 two-component system, OmpR family, lantibiotic biosynthesis response regulator NisR/SpaR | (GenBank) response regulator (A)	K20488	Sensing	61.6	85	7.77e-92	273	90.5
A0044.fasta	A46260	LDXL01000001.1_16	kpr:KPR_2917	kpr:KPR_2917 K02035 peptide/nickel transport system substrate-binding protein | (GenBank) unnamed protein product; highly similar to alcohol dehydrogenase from Klebsiella pneumoniae subsp. rhinoscleromatis ATCC 13884 (tr|C8TAE8) (A)	K02035	Processing transport	33.1	190	2.13e-43	162	92.5
A0044.fasta	A46299	LDXL01000001.1_55	nbv:T478_0439	nbv:T478_0439 K20276 large repetitive protein | (GenBank) HYR domain protein (A)	K20276	promote	54.1	113	4.55e-71	243	73.2
A0044.fasta	A46300	LDXL01000001.1_56	nbv:T478_0439	nbv:T478_0439 K20276 large repetitive protein | (GenBank) HYR domain protein (A)	K20276	promote	48	553	1.05e-245	738	96.8
A0044.fasta	A46302	LDXL01000001.1_58	anx:ACH33_16095	anx:ACH33_16095 K20490 lantibiotic transport system ATP-binding protein | (GenBank) lantibiotic ABC transporter ATP-binding protein (A)	K20490	promote	43	108	1.45e-44	155	63.2
A0044.fasta	A46380	LDXL01000001.1_136	nid:NPIRD3C_1964	nid:NPIRD3C_1964 K03076 preprotein translocase subunit SecY | (GenBank) secY; Protein translocase subunit SecY (A)	K03076	Processing transport	86.6	64	1.02e-300	821	99.8
A0044.fasta	A46386	LDXL01000001.1_142	tah:SU86_004060	tah:SU86_004060 K03110 fused signal recognition particle receptor | (GenBank) signal recognition particle (A)	K03110	Processing transport	69.9	120	1.38e-179	511	92.7
A0044.fasta	A46389	LDXL01000001.1_145	bbw:BDW_08490	bbw:BDW_08490 K14645 serine protease [EC:3.4.21.-] | (GenBank) serine protease (A)	K14645	inhibit	30.2	222	4.62e-27	119	62.2
A0044.fasta	A46432	LDXL01000001.1_188	nga:Ngar_c26910	nga:Ngar_c26910 K02035 peptide/nickel transport system substrate-binding protein | (GenBank) peptide/opine/nickel ABC uptake transporter, substrate-binding protein (A)	K02035	Processing transport	48.4	60	1.59e-22	100	40.5
A0044.fasta	A46474	LDXL01000001.1_230	F3KMJ3_9ARCH/23-291	AI-2 sensor	AI-2	Sensing	54.4	121	1.28e-101	312	43.1
A0044.fasta	A46475	LDXL01000001.1_231	nue:C5F50_01240	nue:C5F50_01240 K02490 two-component system, response regulator, stage 0 sporulation protein F | (GenBank) response regulator (A)	K02490	promote	43.6	66	9.09e-29	103	96.7
A0044.fasta	A46516	LDXL01000002.1_12	bon:A361_17780	bon:A361_17780 K01995 branched-chain amino acid transport system ATP-binding protein | (GenBank) ABC transporter ATP-binding protein (A)	K01995	Processing transport	31.6	147	7.39e-36	130	93.4
A0044.fasta	A46522	LDXL01000003.1_2	avp:AVENP_0623	avp:AVENP_0623 K01497 GTP cyclohydrolase II [EC:3.5.4.25] | (GenBank) GTP cyclohydrolase II / phosphoribosyl-AMP cyclohydrolase (A)	K01497	promote	51.5	48	1.71e-28	107	90.9
A0044.fasta	A46532	LDXL01000003.1_12	hlm:DV707_07895	hlm:DV707_07895 K20276 large repetitive protein | (GenBank) PKD domain-containing protein (A)	K20276	promote	31.4	191	8.17e-34	136	84.7
A0044.fasta	A46579	LDXL01000003.1_59	hhl:Halha_0892	hhl:Halha_0892 K11752 diaminohydroxyphosphoribosylaminopyrimidine deaminase / 5-amino-6-(5-phosphoribosylamino)uracil reductase [EC:3.5.4.26 1.1.1.193] | (GenBank) 2,5-diamino-6-hydroxy-4-(5-phosphoribosylamino)pyrimidine 1'-reductase (A)	K11752	promote	42.2	120	8.46e-46	158	96.3
A0044.fasta	A46584	LDXL01000003.1_64	rhj:HZY79_14505	rhj:HZY79_14505 K11752 diaminohydroxyphosphoribosylaminopyrimidine deaminase / 5-amino-6-(5-phosphoribosylamino)uracil reductase [EC:3.5.4.26 1.1.1.193] | (GenBank) ribD; bifunctional diaminohydroxyphosphoribosylaminopyrimidine deaminase/5-amino-6-(5-phosphoribosylamino)uracil reductase RibD (A)	K11752	promote	33.5	120	6.96e-30	118	97
A0044.fasta	A46932	LDXL01000005.1_57	nue:C5F50_04590	nue:C5F50_04590 K02035 peptide/nickel transport system substrate-binding protein | (GenBank) ABC transporter substrate-binding protein (A)	K02035	Processing transport	64.9	271	0	1084	95.5
A0044.fasta	A46959	LDXL01000005.1_84	nic:DSQ20_03500	nic:DSQ20_03500 K02032 peptide/nickel transport system ATP-binding protein | (GenBank) ABC transporter ATP-binding protein (A)	K02032	Processing transport	74.5	82	1.63e-175	491	99.7
A0044.fasta	A46961	LDXL01000005.1_86	rrs:RoseRS_0904	rrs:RoseRS_0904 K20333 toxoflavin biosynthesis protein ToxD | (GenBank) protein of unknown function DUF323 (A)	K20333	promote	32	130	6.47e-27	111	57.4
A0044.fasta	A46968	LDXL01000005.1_93	mpp:MICPUCDRAFT_25911	mpp:MICPUCDRAFT_25911 K01580 glutamate decarboxylase [EC:4.1.1.15] | (RefSeq) cysteine synthetase/pyridoxal dependent decarboxylase (A)	K01580	promote	32	195	1.24e-38	149	90.7
A0044.fasta	A46970	LDXL01000005.1_95	vct:JV59_29680	vct:JV59_29680 K10909 two-component system, autoinducer 2 sensor kinase/phosphatase LuxQ [EC:2.7.13.3 3.1.3.-] | (GenBank) histidine kinase (A)	K10909	Processing transport	30.8	184	5.82e-31	130	59.2
A0044.fasta	A47061	LDXL01000006.1_51	nio:NITINOP_2114	nio:NITINOP_2114 K07711 two-component system, NtrC family, sensor histidine kinase GlrK [EC:2.7.13.3] | (GenBank) putative Sensor histidine kinase (A)	K07711	Processing transport	34.3	177	1.26e-38	152	45.8
A0044.fasta	A47068	LDXL01000006.1_58	niw:Nisw_08125	niw:Nisw_08125 K02031 peptide/nickel transport system ATP-binding protein | (GenBank) ABC transporter ATP-binding protein (A)	K02031	Processing transport	75.2	76	5.49e-171	479	99.7
A0044.fasta	A47076	LDXL01000006.1_66	niu:DSQ19_06250	niu:DSQ19_06250 K08321 3-hydroxy-5-phosphonooxypentane-2,4-dione thiolase [EC:2.3.1.245] | (GenBank) 3-hydroxy-5-phosphonooxypentane-2,4-dione thiolase (A)	K08321	inhibit	81.8	48	1.3e-160	455	92.3
A0044.fasta	A47077	LDXL01000006.1_67	kpr:KPR_2917	kpr:KPR_2917 K02035 peptide/nickel transport system substrate-binding protein | (GenBank) unnamed protein product; highly similar to alcohol dehydrogenase from Klebsiella pneumoniae subsp. rhinoscleromatis ATCC 13884 (tr|C8TAE8) (A)	K02035	Processing transport	30.5	188	5.84e-27	115	79.7
A0044.fasta	A47139	LDXL01000006.1_129	hali:BV210_05620	hali:BV210_05620 K20276 large repetitive protein | (GenBank) hypothetical protein (A)	K20276	promote	30.4	263	8.74e-43	171	58.6
A0044.fasta	A47147	LDXL01000006.1_137	kpr:KPR_2917	kpr:KPR_2917 K02035 peptide/nickel transport system substrate-binding protein | (GenBank) unnamed protein product; highly similar to alcohol dehydrogenase from Klebsiella pneumoniae subsp. rhinoscleromatis ATCC 13884 (tr|C8TAE8) (A)	K02035	Processing transport	38.7	157	5.32e-50	179	79.5
A0044.fasta	A47160	LDXL01000006.1_150	goh:B932_3293	goh:B932_3293 K20527 type IV secretion system protein TrbB [EC:7.4.2.8] | (GenBank) type II/IV secretion system protein (A)	K20527	promote	37.2	150	1.16e-34	136	47.6
A0044.fasta	A47223	LDXL01000006.1_213	ssai:N0B31_14615	ssai:N0B31_14615 K02052 putative spermidine/putrescine transport system ATP-binding protein | (GenBank) ABC transporter ATP-binding protein (A)	K02052	Processing transport	44.8	109	5.54e-50	171	77.8
A0044.fasta	A47238	LDXL01000006.1_228	aob:I6H46_00095	aob:I6H46_00095 K07645 two-component system, OmpR family, sensor histidine kinase QseC [EC:2.7.13.3] | (GenBank) HAMP domain-containing histidine kinase (A)	K07645	Processing transport	30.5	136	1.89e-24	104	68.4
A0044.fasta	A47242	LDXL01000006.1_232	rhy:RD110_02755	rhy:RD110_02755 K01999 branched-chain amino acid transport system substrate-binding protein | (GenBank) hypothetical protein (A)	K01999	Processing transport	31.9	166	1.91e-32	127	98
A0044.fasta	A47256	LDXL01000006.1_246	hlm:DV707_07895	hlm:DV707_07895 K20276 large repetitive protein | (GenBank) PKD domain-containing protein (A)	K20276	promote	34.3	188	2.41e-44	169	69.6
A0044.fasta	A47298	LDXL01000007.1_35	rca:Rcas_3149	rca:Rcas_3149 K02031 peptide/nickel transport system ATP-binding protein K02032 peptide/nickel transport system ATP-binding protein | (GenBank) ABC transporter related (A)	K02031	Processing transport	41.7	127	3.65e-48	169	93.2
A0044.fasta	A47532	LDXL01000008.1_102	cmic:caldi_02900	cmic:caldi_02900 K01426 amidase [EC:3.5.1.4] | (GenBank) amidase (A)	K01426	Quenching	33	272	1.89e-63	217	84.3
A0044.fasta	A47540	LDXL01000008.1_110	awd:AWOD_II_1258	awd:AWOD_II_1258 K02052 putative spermidine/putrescine transport system ATP-binding protein | (GenBank) ABC transport, ATP-binding protein (A)	K02052	Processing transport	36.9	122	4.49e-30	118	75.6
A0044.fasta	A47556	LDXL01000008.1_126	niu:DSQ19_05370	niu:DSQ19_05370 K01658 anthranilate synthase component II [EC:4.1.3.27] | (GenBank) aminodeoxychorismate/anthranilate synthase component II (A)	K01658	Synthesis	81.9	26	2.48e-85	250	99.3
A0044.fasta	A47625	LDXL01000008.1_195	plh:VT85_26085	plh:VT85_26085 K20276 large repetitive protein | (GenBank) cbhB; Exoglucanase B precursor (A)	K20276	promote	33.5	346	1.57e-48	192	66.2
A0044.fasta	A47703	LDXL01000008.1_273	I3D505_9ARCH/36-255	AI-2 sensor	AI-2	Sensing	45.3	93	4.8e-48	160	79.6
A0044.fasta	A47754	LDXL01000008.1_324	nip:NsoK4_05700	nip:NsoK4_05700 K03106 signal recognition particle subunit SRP54 [EC:3.6.5.4] | (GenBank) ffh; signal recognition particle protein (A)	K03106	Processing transport	87.5	55	2.66e-276	756	99.8
A0044.fasta	A47777	LDXL01000008.1_347	minf:MESINF_1402	minf:MESINF_1402 K08321 3-hydroxy-5-phosphonooxypentane-2,4-dione thiolase [EC:2.3.1.245] | (GenBank) lsrF; putative aldolase (A)	K08321	inhibit	37.9	150	6.52e-46	157	97
A0044.fasta	A47834	LDXL01000009.1_53	nip:NsoK4_03330	nip:NsoK4_03330 K02033 peptide/nickel transport system permease protein | (GenBank) ABC transporter permease (A)	K02033	Processing transport	84.8	53	1.72e-210	582	99.1
A0044.fasta	A47835	LDXL01000009.1_54	nin:NADRNF5_1420	nin:NADRNF5_1420 K02034 peptide/nickel transport system permease protein | (GenBank) ABC transporter, permease protein (A)	K02034	Processing transport	77.1	104	4.4e-252	696	99.8
A0044.fasta	A47867	LDXL01000010.1_25	cbn:CbC4_6015	cbn:CbC4_6015 K20490 lantibiotic transport system ATP-binding protein | (GenBank) ABC transporter related protein (A)	K20490	promote	36.9	130	3.85e-42	145	90.5
A0045_30_N4.fasta	A47898	CBTY010000001.1_1	nbv:T478_0439	nbv:T478_0439 K20276 large repetitive protein | (GenBank) HYR domain protein (A)	K20276	promote	51.5	50	1.71e-27	111	53.6
A0045_30_N4.fasta	A47935	CBTY010000001.1_38	kpr:KPR_2917	kpr:KPR_2917 K02035 peptide/nickel transport system substrate-binding protein | (GenBank) unnamed protein product; highly similar to alcohol dehydrogenase from Klebsiella pneumoniae subsp. rhinoscleromatis ATCC 13884 (tr|C8TAE8) (A)	K02035	Processing transport	32.4	184	3.82e-41	155	84.9
A0045_30_N4.fasta	A47940	CBTY010000001.1_43	niu:DSQ19_02680	niu:DSQ19_02680 K20488 two-component system, OmpR family, lantibiotic biosynthesis response regulator NisR/SpaR | (GenBank) response regulator (A)	K20488	Sensing	66.1	78	1.49e-103	302	91.6
A0045_30_N4.fasta	A47949	CBTY010000001.1_52	agx:AGREI_0110	agx:AGREI_0110 K02052 putative spermidine/putrescine transport system ATP-binding protein | (GenBank) Putative spermidine/putrescine transport system ATP-binding protein (A)	K02052	Processing transport	33.2	136	3.26e-32	124	90.5
A0045_30_N4.fasta	A47955	CBTY010000001.1_58	mff:MFFC18_03390	mff:MFFC18_03390 K20276 large repetitive protein | (GenBank) wapA; tRNA(Glu)-specific nuclease WapA precursor (A)	K20276	promote	30.8	147	4.23e-24	105	81.5
A0045_30_N4.fasta	A47959	CBTY010000001.1_62	niu:DSQ19_02720	niu:DSQ19_02720 K03106 signal recognition particle subunit SRP54 [EC:3.6.5.4] | (GenBank) signal recognition particle protein (A)	K03106	Processing transport	90.9	40	3.5e-288	786	99.8
A0045_30_N4.fasta	A47981	CBTY010000001.1_84	minf:MESINF_1402	minf:MESINF_1402 K08321 3-hydroxy-5-phosphonooxypentane-2,4-dione thiolase [EC:2.3.1.245] | (GenBank) lsrF; putative aldolase (A)	K08321	inhibit	37.5	152	3.63e-45	155	95.8
A0045_30_N4.fasta	A48011	CBTY010000004.1_23	cbl:CLK_3660	cbl:CLK_3660 K01995 branched-chain amino acid transport system ATP-binding protein | (GenBank) putative high-affinity branched chain amino acid ABC transporter, ATP-binding protein (A)	K01995	Processing transport	32.4	149	2.84e-31	119	94.7
A0045_30_N4.fasta	A48081	CBTY010000006.1_61	cah:CAETHG_0683	cah:CAETHG_0683 K02052 putative spermidine/putrescine transport system ATP-binding protein | (GenBank) ABC transporter ATP-binding protein (A)	K02052	Processing transport	37.4	135	8.77e-42	149	85.7
A0045_30_N4.fasta	A48121	CBTY010000006.1_101	rhj:HZY79_14505	rhj:HZY79_14505 K11752 diaminohydroxyphosphoribosylaminopyrimidine deaminase / 5-amino-6-(5-phosphoribosylamino)uracil reductase [EC:3.5.4.26 1.1.1.193] | (GenBank) ribD; bifunctional diaminohydroxyphosphoribosylaminopyrimidine deaminase/5-amino-6-(5-phosphoribosylamino)uracil reductase RibD (A)	K11752	promote	34.4	121	1.68e-32	125	97
A0045_30_N4.fasta	A48126	CBTY010000006.1_106	twi:Thewi_0021	twi:Thewi_0021 K11752 diaminohydroxyphosphoribosylaminopyrimidine deaminase / 5-amino-6-(5-phosphoribosylamino)uracil reductase [EC:3.5.4.26 1.1.1.193] | (GenBank) riboflavin biosynthesis protein RibD (A)	K11752	promote	42.3	115	9.3e-48	163	95.9
A0045_30_N4.fasta	A48186	CBTY010000006.1_166	hlm:DV707_07895	hlm:DV707_07895 K20276 large repetitive protein | (GenBank) PKD domain-containing protein (A)	K20276	promote	30.7	191	1.39e-33	135	85.7
A0045_30_N4.fasta	A48325	CBTY010000006.1_305	tah:SU86_004060	tah:SU86_004060 K03110 fused signal recognition particle receptor | (GenBank) signal recognition particle (A)	K03110	Processing transport	79.6	82	2.71e-209	587	99.8
A0045_30_N4.fasta	A48331	CBTY010000006.1_311	tah:SU86_004030	tah:SU86_004030 K03076 preprotein translocase subunit SecY | (GenBank) preprotein translocase (A)	K03076	Processing transport	87.8	58	1.97e-298	815	99.8
A0045_30_N4.fasta	A48395	CBTY010000006.1_375	ccel:CCDG5_0810	ccel:CCDG5_0810 K20490 lantibiotic transport system ATP-binding protein | (GenBank) srtF; Lantibiotic transport ATP-binding protein SrtF (A)	K20490	promote	42.9	112	1.53e-42	150	62.7
A0045_30_N4.fasta	A48397	CBTY010000006.1_377	csy:CENSYa_0565	csy:CENSYa_0565 K20276 large repetitive protein | (GenBank) hypothetical protein (A)	K20276	promote	50.9	298	7.35e-175	550	68.6
A0045_30_N4.fasta	A48412	CBTY010000008.1_14	nax:HC341_02260	nax:HC341_02260 K07711 two-component system, NtrC family, sensor histidine kinase GlrK [EC:2.7.13.3] | (GenBank) histidine kinase (A)	K07711	Processing transport	32.1	161	1.7e-30	127	45.3
A0045_30_N4.fasta	A48468	CBTY010000008.1_70	tah:SU86_003025	tah:SU86_003025 K02035 peptide/nickel transport system substrate-binding protein | (GenBank) ABC transporter substrate-binding protein (A)	K02035	Processing transport	64.4	283	0	1107	99.5
A0045_30_N4.fasta	A48498	CBTY010000008.1_100	niu:DSQ19_03735	niu:DSQ19_03735 K02032 peptide/nickel transport system ATP-binding protein | (GenBank) ABC transporter ATP-binding protein (A)	K02032	Processing transport	74.2	80	1.08e-171	481	97.8
A0045_30_N4.fasta	A48507	CBTY010000008.1_109	mis:MICPUN_58496	mis:MICPUN_58496 K01580 glutamate decarboxylase [EC:4.1.1.15] | (RefSeq) cysteine synthetase/pyridoxal dependent decarboxylase (A)	K01580	promote	32.2	178	5.87e-37	144	87.8
A0045_30_N4.fasta	A48509	CBTY010000008.1_111	dak:DaAHT2_1782	dak:DaAHT2_1782 K07711 two-component system, NtrC family, sensor histidine kinase GlrK [EC:2.7.13.3] | (GenBank) integral membrane sensor signal transduction histidine kinase (A)	K07711	Processing transport	35.3	142	6.29e-30	125	47.9
A0045_30_N4.fasta	A48545	CBTY010000008.1_147	hali:BV210_11890	hali:BV210_11890 K20327 glycosyltransferase XagB | (GenBank) hypothetical protein (A)	K20327	inhibit	30.8	174	6.1e-25	112	41.1
A0045_30_N4.fasta	A48554	CBTY010000008.1_156	tah:SU86_002600	tah:SU86_002600 K02034 peptide/nickel transport system permease protein | (GenBank) peptide ABC transporter permease (A)	K02034	Processing transport	68.3	141	7.35e-226	629	98.7
A0045_30_N4.fasta	A48555	CBTY010000008.1_157	tah:SU86_002595	tah:SU86_002595 K02033 peptide/nickel transport system permease protein | (GenBank) peptide ABC transporter permease (A)	K02033	Processing transport	81.7	64	2.11e-204	566	99.4
A0045_30_N4.fasta	A48565	CBTY010000008.1_167	sur:STAUR_6990	sur:STAUR_6990 K20276 large repetitive protein | (GenBank) Peptidase, M36 (Fungalysin) family (A)	K20276	promote	45.2	283	3.49e-116	387	74.7
A0045_30_N4.fasta	A48604	CBTY010000008.1_206	afs:AFR_22960	afs:AFR_22960 K20276 large repetitive protein | (GenBank) fibronectin type III domain-containing protein (A)	K20276	promote	32.6	436	4.68e-60	230	72.7
A0045_30_N4.fasta	A48716	CBTY010000008.1_318	niu:DSQ19_00195	niu:DSQ19_00195 K04750 PhnB protein | (GenBank) VOC family protein (A)	K04750	Synthesis	66.2	51	5.8e-74	221	98.1
A0045_30_N4.fasta	A48723	CBTY010000008.1_325	nmk:CHR53_12000	nmk:CHR53_12000 K01426 amidase [EC:3.5.1.4] | (GenBank) amidase (A)	K01426	Quenching	34.3	268	3.97e-71	237	97.9
A0045_30_N4.fasta	A48745	CBTY010000008.1_347	yma:DA391_24000	yma:DA391_24000 K20527 type IV secretion system protein TrbB | (GenBank) trbB; P-type conjugative transfer ATPase TrbB (A)	K20527	promote	31	152	3.57e-23	103	44.7
A0045_30_N4.fasta	A48771	CBTY010000008.1_373	niu:DSQ19_05370	niu:DSQ19_05370 K01658 anthranilate synthase component II [EC:4.1.3.27] | (GenBank) aminodeoxychorismate/anthranilate synthase component II (A)	K01658	Synthesis	85.6	28	3.88e-123	348	99.5
A0045_30_N4.fasta	A48818	CBTY010000008.1_420	goh:B932_3293	goh:B932_3293 K20527 type IV secretion system protein TrbB [EC:7.4.2.8] | (GenBank) type II/IV secretion system protein (A)	K20527	promote	36.8	149	5.17e-35	137	45.9
A0045_30_N4.fasta	A48909	CBTY010000008.1_511	nde:NIDE2265	nde:NIDE2265 K07711 two-component system, NtrC family, sensor histidine kinase GlrK [EC:2.7.13.3] | (GenBank) putative Sensor histidine kinase (A)	K07711	Processing transport	33.2	177	8.67e-36	144	44.7
A0045_30_N4.fasta	A48916	CBTY010000008.1_518	niu:DSQ19_06195	niu:DSQ19_06195 K02031 peptide/nickel transport system ATP-binding protein | (GenBank) ABC transporter ATP-binding protein (A)	K02031	Processing transport	69.9	93	8.88e-159	448	99
A0045_30_N4.fasta	A48925	CBTY010000009.1_1	niu:DSQ19_06250	niu:DSQ19_06250 K08321 3-hydroxy-5-phosphonooxypentane-2,4-dione thiolase [EC:2.3.1.245] | (GenBank) 3-hydroxy-5-phosphonooxypentane-2,4-dione thiolase (A)	K08321	inhibit	89.4	29	1.39e-182	512	89.6
A0045_30_N4.fasta	A48993	CBTY010000009.1_69	V6ATP8_9ARCH/107-348	AI-2 sensor	AI-2	Sensing	100	0	1.38e-171	479	67.6
A0045_30_N4.fasta	A49001	CBTY010000009.1_77	hlm:DV707_07895	hlm:DV707_07895 K20276 large repetitive protein | (GenBank) PKD domain-containing protein (A)	K20276	promote	31.1	196	1.13e-39	155	71.9
A0045_30_N4.fasta	A49022	CBTY010000009.1_98	kpr:KPR_2917	kpr:KPR_2917 K02035 peptide/nickel transport system substrate-binding protein | (GenBank) unnamed protein product; highly similar to alcohol dehydrogenase from Klebsiella pneumoniae subsp. rhinoscleromatis ATCC 13884 (tr|C8TAE8) (A)	K02035	Processing transport	32.2	186	4.61e-41	155	84.3
A0045_30_N4.fasta	A49091	CBTY010000009.1_167	ncx:Nocox_32540	ncx:Nocox_32540 K02052 putative spermidine/putrescine transport system ATP-binding protein | (GenBank) cysA3; Sulfate/thiosulfate import ATP-binding protein CysA (A)	K02052	Processing transport	46.9	99	1.07e-49	169	73.8
A0045_30_N4.fasta	A49108	CBTY010000009.1_184	rrs:RoseRS_0904	rrs:RoseRS_0904 K20333 toxoflavin biosynthesis protein ToxD | (GenBank) protein of unknown function DUF323 (A)	K20333	promote	31.9	125	5.95e-26	108	56.4
A0045_30_N4.fasta	A49112	CBTY010000009.1_188	rhy:RD110_02755	rhy:RD110_02755 K01999 branched-chain amino acid transport system substrate-binding protein | (GenBank) hypothetical protein (A)	K01999	Processing transport	32.8	161	1.72e-34	133	96.5
A0045_30_N4.fasta	A49388	CBTY010000009.1_464	avp:AVENP_0623	avp:AVENP_0623 K01497 GTP cyclohydrolase II [EC:3.5.4.25] | (GenBank) GTP cyclohydrolase II / phosphoribosyl-AMP cyclohydrolase (A)	K01497	promote	50.5	48	1.64e-28	107	89.9
A0045_30_N4.fasta	A49490	CBTY010000009.1_566	F3KMJ3_9ARCH/23-291	AI-2 sensor	AI-2	Sensing	38.3	154	5.09e-54	187	42.6
A0045_30_N4.fasta	A49591	CBTY010000011.1_45	cbn:CbC4_6015	cbn:CbC4_6015 K20490 lantibiotic transport system ATP-binding protein | (GenBank) ABC transporter related protein (A)	K20490	promote	34.2	140	8.94e-40	142	72.1
A0045_30_N4.fasta	A49783	CBTY010000011.1_237	rca:Rcas_3149	rca:Rcas_3149 K02031 peptide/nickel transport system ATP-binding protein K02032 peptide/nickel transport system ATP-binding protein | (GenBank) ABC transporter related (A)	K02031	Processing transport	42.2	126	2.8e-46	164	92.8
A0046_31_SAT1.fasta	A49916	CP011097.2_98	cbn:CbC4_6015	cbn:CbC4_6015 K20490 lantibiotic transport system ATP-binding protein | (GenBank) ABC transporter related protein (A)	K20490	promote	36.2	136	4.64e-40	142	72.2
A0046_31_SAT1.fasta	A50056	CP011097.2_238	csom:MKD34_04790	csom:MKD34_04790 K02052 putative spermidine/putrescine transport system ATP-binding protein | (GenBank) ABC transporter ATP-binding protein (A)	K02052	Processing transport	35.5	142	1.75e-42	150	89.3
A0046_31_SAT1.fasta	A50365	CP011097.2_547	rhy:RD110_02755	rhy:RD110_02755 K01999 branched-chain amino acid transport system substrate-binding protein | (GenBank) hypothetical protein (A)	K01999	Processing transport	33.1	159	1.25e-31	125	96.5
A0046_31_SAT1.fasta	A50384	CP011097.2_566	rpon:G3256_11875	rpon:G3256_11875 K02052 putative spermidine/putrescine transport system ATP-binding protein | (GenBank) ABC transporter ATP-binding protein (A)	K02052	Processing transport	45.1	103	8.49e-48	164	73.9
A0046_31_SAT1.fasta	A50454	CP011097.2_636	sfu:Sfum_2158	sfu:Sfum_2158 K20276 large repetitive protein | (GenBank) NHL repeat containing protein (A)	K20276	promote	31.3	204	2.93e-24	110	63.8
A0046_31_SAT1.fasta	A50465	CP011097.2_647	kpr:KPR_2917	kpr:KPR_2917 K02035 peptide/nickel transport system substrate-binding protein | (GenBank) unnamed protein product; highly similar to alcohol dehydrogenase from Klebsiella pneumoniae subsp. rhinoscleromatis ATCC 13884 (tr|C8TAE8) (A)	K02035	Processing transport	32.3	186	3.45e-43	160	85
A0046_31_SAT1.fasta	A50496	CP011097.2_678	V6ATP8_9ARCH/107-348	AI-2 sensor	AI-2	Sensing	69.4	74	1.1e-120	351	66.3
A0046_31_SAT1.fasta	A50588	CP011097.2_770	niu:DSQ19_06250	niu:DSQ19_06250 K08321 3-hydroxy-5-phosphonooxypentane-2,4-dione thiolase [EC:2.3.1.245] | (GenBank) 3-hydroxy-5-phosphonooxypentane-2,4-dione thiolase (A)	K08321	inhibit	82.7	43	2.16e-165	473	64.7
A0046_31_SAT1.fasta	A50607	CP011097.2_789	tah:SU86_000915	tah:SU86_000915 K02031 peptide/nickel transport system ATP-binding protein | (GenBank) peptide ABC transporter ATPase (A)	K02031	Processing transport	100	0	9.43e-225	615	99.7
A0046_31_SAT1.fasta	A50614	CP011097.2_796	nmv:NITMOv2_2232	nmv:NITMOv2_2232 K07711 two-component system, NtrC family, sensor histidine kinase GlrK [EC:2.7.13.3] | (GenBank) putative Sensor histidine kinase (A)	K07711	Processing transport	30.1	229	2.31e-38	151	55.8
A0046_31_SAT1.fasta	A50650	CP011097.2_832	afs:AFR_22960	afs:AFR_22960 K20276 large repetitive protein | (GenBank) fibronectin type III domain-containing protein (A)	K20276	promote	33.1	360	2.7e-48	189	75.9
A0046_31_SAT1.fasta	A50652	CP011097.2_834	fno:Fnod_0527	fno:Fnod_0527 K01998 branched-chain amino acid transport system permease protein | (GenBank) inner-membrane translocator (A)	K01998	Processing transport	30.3	171	3.71e-23	101	96.6
A0046_31_SAT1.fasta	A50694	CP011097.2_876	goh:B932_3293	goh:B932_3293 K20527 type IV secretion system protein TrbB [EC:7.4.2.8] | (GenBank) type II/IV secretion system protein (A)	K20527	promote	37.2	148	4.06e-34	134	47.3
A0046_31_SAT1.fasta	A50741	CP011097.2_923	tah:SU86_001580	tah:SU86_001580 K01658 anthranilate synthase component II [EC:4.1.3.27] | (GenBank) anthranilate synthase (A)	K01658	Synthesis	100	0	3.14e-143	399	99.5
A0046_31_SAT1.fasta	A50782	CP011097.2_964	nmk:CHR53_12000	nmk:CHR53_12000 K01426 amidase [EC:3.5.1.4] | (GenBank) amidase (A)	K01426	Quenching	33.3	268	2.01e-65	222	96.3
A0046_31_SAT1.fasta	A50794	CP011097.2_976	tah:SU86_001835	tah:SU86_001835 K04750 PhnB protein | (GenBank) glyoxalase (A)	K04750	Synthesis	100	0	7.28e-113	319	99.4
A0046_31_SAT1.fasta	A50884	CP011097.2_1066	dap:Dacet_2503	dap:Dacet_2503 K20276 large repetitive protein | (GenBank) outer membrane adhesin like proteiin (A)	K20276	promote	39.8	585	1.66e-199	657	71
A0046_31_SAT1.fasta	A50908	CP011097.2_1090	actn:L083_3335	actn:L083_3335 K20276 large repetitive protein | (GenBank) fibronectin type III domain-containing protein (A)	K20276	promote	30.4	460	1.45e-50	199	74.8
A0046_31_SAT1.fasta	A50947	CP011097.2_1129	sur:STAUR_6990	sur:STAUR_6990 K20276 large repetitive protein | (GenBank) Peptidase, M36 (Fungalysin) family (A)	K20276	promote	42.6	306	1.01e-109	369	76.7
A0046_31_SAT1.fasta	A50957	CP011097.2_1139	tah:SU86_002595	tah:SU86_002595 K02033 peptide/nickel transport system permease protein | (GenBank) peptide ABC transporter permease (A)	K02033	Processing transport	100	0	2.46e-242	662	99.7
A0046_31_SAT1.fasta	A50958	CP011097.2_1140	tah:SU86_002600	tah:SU86_002600 K02034 peptide/nickel transport system permease protein | (GenBank) peptide ABC transporter permease (A)	K02034	Processing transport	100	0	0	876	99.8
A0046_31_SAT1.fasta	A51002	CP011097.2_1184	aad:TC41_2541	aad:TC41_2541 K14982 two-component system, OmpR family, sensor histidine kinase CiaH [EC:2.7.13.3] | (GenBank) baeS; histidine kinase (A)	K14982	Processing transport	33.2	141	2.46e-29	122	45.8
A0046_31_SAT1.fasta	A51015	CP011097.2_1197	niu:DSQ19_03735	niu:DSQ19_03735 K02032 peptide/nickel transport system ATP-binding protein | (GenBank) ABC transporter ATP-binding protein (A)	K02032	Processing transport	72.2	76	4.58e-140	399	98.6
A0046_31_SAT1.fasta	A51044	CP011097.2_1226	tah:SU86_003025	tah:SU86_003025 K02035 peptide/nickel transport system substrate-binding protein | (GenBank) ABC transporter substrate-binding protein (A)	K02035	Processing transport	100	0	0	1651	99.9
A0046_31_SAT1.fasta	A51106	CP011097.2_1288	minf:MESINF_1402	minf:MESINF_1402 K08321 3-hydroxy-5-phosphonooxypentane-2,4-dione thiolase [EC:2.3.1.245] | (GenBank) lsrF; putative aldolase (A)	K08321	inhibit	36.7	154	3.63e-45	155	95.8
A0046_31_SAT1.fasta	A51128	CP011097.2_1310	tah:SU86_003430	tah:SU86_003430 K03106 signal recognition particle subunit SRP54 [EC:3.6.5.4] | (GenBank) signal recognition particle (A)	K03106	Processing transport	100	0	1,03e-312	848	99.8
A0046_31_SAT1.fasta	A51133	CP011097.2_1315	niu:DSQ19_02680	niu:DSQ19_02680 K20488 two-component system, OmpR family, lantibiotic biosynthesis response regulator NisR/SpaR | (GenBank) response regulator (A)	K20488	Sensing	73	62	3.2e-112	324	91.6
A0046_31_SAT1.fasta	A51138	CP011097.2_1320	kpr:KPR_2917	kpr:KPR_2917 K02035 peptide/nickel transport system substrate-binding protein | (GenBank) unnamed protein product; highly similar to alcohol dehydrogenase from Klebsiella pneumoniae subsp. rhinoscleromatis ATCC 13884 (tr|C8TAE8) (A)	K02035	Processing transport	33	186	1.07e-41	157	86.9
A0046_31_SAT1.fasta	A51145	CP011097.2_1327	bcoh:BC6307_06160	bcoh:BC6307_06160 K01995 branched-chain amino acid transport system ATP-binding protein | (GenBank) ABC transporter ATP-binding protein (A)	K01995	Processing transport	30.8	154	1.45e-24	101	91.4
A0046_31_SAT1.fasta	A51177	CP011097.2_1359	ndv:NDEV_0442	ndv:NDEV_0442 K20276 large repetitive protein | (GenBank) conserved protein of unknown function (A)	K20276	promote	47.8	840	0	1050	94
A0046_31_SAT1.fasta	A51179	CP011097.2_1361	kov:K9N68_29475	kov:K9N68_29475 K01995 branched-chain amino acid transport system ATP-binding protein | (GenBank) ABC transporter ATP-binding protein (A)	K01995	Processing transport	33.5	141	6.83e-37	136	66.1
A0046_31_SAT1.fasta	A51245	CP011097.2_1427	tah:SU86_004030	tah:SU86_004030 K03076 preprotein translocase subunit SecY | (GenBank) preprotein translocase (A)	K03076	Processing transport	100	0	0	906	99.8
A0046_31_SAT1.fasta	A51251	CP011097.2_1433	tah:SU86_004060	tah:SU86_004060 K03110 fused signal recognition particle receptor | (GenBank) signal recognition particle (A)	K03110	Processing transport	100	0	1.17e-265	729	99.8
A0046_31_SAT1.fasta	A51350	CP011097.2_1532	avp:AVENP_0623	avp:AVENP_0623 K01497 GTP cyclohydrolase II [EC:3.5.4.25] | (GenBank) GTP cyclohydrolase II / phosphoribosyl-AMP cyclohydrolase (A)	K01497	promote	47.5	52	3.24e-28	106	91.7
A0046_31_SAT1.fasta	A51360	CP011097.2_1542	hlm:DV707_07895	hlm:DV707_07895 K20276 large repetitive protein | (GenBank) PKD domain-containing protein (A)	K20276	promote	30.6	199	6.28e-33	134	84.6
A0046_31_SAT1.fasta	A51470	CP011097.2_1652	cbk:CLL_A1295	cbk:CLL_A1295 K11752 diaminohydroxyphosphoribosylaminopyrimidine deaminase / 5-amino-6-(5-phosphoribosylamino)uracil reductase [EC:3.5.4.26 1.1.1.193] | (GenBank) ribD; riboflavin biosynthesis protein RibD (A)	K11752	promote	43.1	119	1.09e-46	160	98.2
A0046_31_SAT1.fasta	A51475	CP011097.2_1657	rhj:HZY79_14505	rhj:HZY79_14505 K11752 diaminohydroxyphosphoribosylaminopyrimidine deaminase / 5-amino-6-(5-phosphoribosylamino)uracil reductase [EC:3.5.4.26 1.1.1.193] | (GenBank) ribD; bifunctional diaminohydroxyphosphoribosylaminopyrimidine deaminase/5-amino-6-(5-phosphoribosylamino)uracil reductase RibD (A)	K11752	promote	35.5	116	1.8e-33	128	97
A0046_31_SAT1.fasta	A51537	CP011097.2_1719	cbl:CLK_3660	cbl:CLK_3660 K01995 branched-chain amino acid transport system ATP-binding protein | (GenBank) putative high-affinity branched chain amino acid ABC transporter, ATP-binding protein (A)	K01995	Processing transport	31	154	1.7e-28	111	95.1
A0046_31_SAT1.fasta	A51596	CP011097.2_1778	rca:Rcas_3149	rca:Rcas_3149 K02031 peptide/nickel transport system ATP-binding protein K02032 peptide/nickel transport system ATP-binding protein | (GenBank) ABC transporter related (A)	K02031	Processing transport	40.2	131	7.64e-43	155	93.2
A0047_32_AQ6f.fasta	A51794	NAQ.2_99	rhy:RD110_02755	rhy:RD110_02755 K01999 branched-chain amino acid transport system substrate-binding protein | (GenBank) hypothetical protein (A)	K01999	Processing transport	32.7	160	3.18e-31	124	96.5
A0047_32_AQ6f.fasta	A51813	NAQ.2_118	bos:BSY19_2333	bos:BSY19_2333 K02052 putative spermidine/putrescine transport system ATP-binding protein | (GenBank) ABC transporter family protein (A)	K02052	Processing transport	44.8	102	2.91e-48	166	73.5
A0047_32_AQ6f.fasta	A51878	NAQ.2_183	sfu:Sfum_2158	sfu:Sfum_2158 K20276 large repetitive protein | (GenBank) NHL repeat containing protein (A)	K20276	promote	30.8	215	6.88e-23	106	67.5
A0047_32_AQ6f.fasta	A51886	NAQ.2_191	kpr:KPR_2917	kpr:KPR_2917 K02035 peptide/nickel transport system substrate-binding protein | (GenBank) unnamed protein product; highly similar to alcohol dehydrogenase from Klebsiella pneumoniae subsp. rhinoscleromatis ATCC 13884 (tr|C8TAE8) (A)	K02035	Processing transport	32	187	2.06e-42	159	83.3
A0047_32_AQ6f.fasta	A51911	NAQ.2_216	V6ATP8_9ARCH/107-348	AI-2 sensor	AI-2	Sensing	71.9	68	3.86e-123	357	64.9
A0047_32_AQ6f.fasta	A51980	NAQ.2_285	dak:DaAHT2_1782	dak:DaAHT2_1782 K07711 two-component system, NtrC family, sensor histidine kinase GlrK [EC:2.7.13.3] | (GenBank) integral membrane sensor signal transduction histidine kinase (A)	K07711	Processing transport	31.3	162	3.2e-28	120	47.2
A0047_32_AQ6f.fasta	A51991	NAQ.2_296	niu:DSQ19_06250	niu:DSQ19_06250 K08321 3-hydroxy-5-phosphonooxypentane-2,4-dione thiolase [EC:2.3.1.245] | (GenBank) 3-hydroxy-5-phosphonooxypentane-2,4-dione thiolase (A)	K08321	inhibit	85	40	8.22e-166	473	67.9
A0047_32_AQ6f.fasta	A52006	NAQ.2_311	tah:SU86_000915	tah:SU86_000915 K02031 peptide/nickel transport system ATP-binding protein | (GenBank) peptide ABC transporter ATPase (A)	K02031	Processing transport	79.1	63	5.29e-180	502	97.2
A0047_32_AQ6f.fasta	A52013	NAQ.2_318	sfu:Sfum_2294	sfu:Sfum_2294 K07711 two-component system, NtrC family, sensor histidine kinase GlrK [EC:2.7.13.3] | (GenBank) integral membrane sensor signal transduction histidine kinase (A)	K07711	Processing transport	30.2	212	2.43e-36	145	53.1
A0047_32_AQ6f.fasta	A52055	NAQ.2_360	afs:AFR_22960	afs:AFR_22960 K20276 large repetitive protein | (GenBank) fibronectin type III domain-containing protein (A)	K20276	promote	32.3	253	2.92e-28	124	66.8
A0047_32_AQ6f.fasta	A52057	NAQ.2_362	fpe:Ferpe_0629	fpe:Ferpe_0629 K01998 branched-chain amino acid transport system permease protein | (GenBank) ABC-type branched-chain amino acid transport system, permease component (A)	K01998	Processing transport	30.9	167	1.23e-26	111	96.9
A0047_32_AQ6f.fasta	A52101	NAQ.2_406	goh:B932_3293	goh:B932_3293 K20527 type IV secretion system protein TrbB [EC:7.4.2.8] | (GenBank) type II/IV secretion system protein (A)	K20527	promote	36.1	151	5.71e-34	134	47.1
A0047_32_AQ6f.fasta	A52147	NAQ.2_452	tah:SU86_001580	tah:SU86_001580 K01658 anthranilate synthase component II [EC:4.1.3.27] | (GenBank) anthranilate synthase (A)	K01658	Synthesis	90.8	18	3.49e-131	369	99.5
A0047_32_AQ6f.fasta	A52188	NAQ.2_493	hra:EI982_07000	hra:EI982_07000 K01426 amidase [EC:3.5.1.4] | (GenBank) amidase (A)	K01426	Quenching	36	237	5.89e-63	215	83
A0047_32_AQ6f.fasta	A52226	NAQ.2_531	tah:SU86_001835	tah:SU86_001835 K04750 PhnB protein | (GenBank) glyoxalase (A)	K04750	Synthesis	68.2	47	2.52e-79	234	96.8
A0047_32_AQ6f.fasta	A52313	NAQ.2_618	dap:Dacet_2503	dap:Dacet_2503 K20276 large repetitive protein | (GenBank) outer membrane adhesin like proteiin (A)	K20276	promote	39.5	590	1.77e-175	584	74.9
A0047_32_AQ6f.fasta	A52334	NAQ.2_639	afs:AFR_22960	afs:AFR_22960 K20276 large repetitive protein | (GenBank) fibronectin type III domain-containing protein (A)	K20276	promote	31	455	2.85e-48	192	72.3
A0047_32_AQ6f.fasta	A52376	NAQ.2_681	sur:STAUR_6990	sur:STAUR_6990 K20276 large repetitive protein | (GenBank) Peptidase, M36 (Fungalysin) family (A)	K20276	promote	42.8	305	7.55e-112	374	80.1
A0047_32_AQ6f.fasta	A52386	NAQ.2_691	tah:SU86_002595	tah:SU86_002595 K02033 peptide/nickel transport system permease protein | (GenBank) peptide ABC transporter permease (A)	K02033	Processing transport	89.1	38	7.51e-221	608	99.4
A0047_32_AQ6f.fasta	A52387	NAQ.2_692	tah:SU86_002600	tah:SU86_002600 K02034 peptide/nickel transport system permease protein | (GenBank) peptide ABC transporter permease (A)	K02034	Processing transport	80.4	86	6.68e-265	728	99.6
A0047_32_AQ6f.fasta	A52395	NAQ.2_700	hali:BV210_11890	hali:BV210_11890 K20327 glycosyltransferase XagB | (GenBank) hypothetical protein (A)	K20327	inhibit	32.1	165	3.32e-24	109	40.7
A0047_32_AQ6f.fasta	A52447	NAQ.2_752	vbr:A6E01_14385	vbr:A6E01_14385 K10909 two-component system, autoinducer 2 sensor kinase/phosphatase LuxQ [EC:2.7.13.3 3.1.3.-] | (GenBank) hypothetical protein (A)	K10909	Processing transport	34.5	135	4.29e-28	121	45.4
A0047_32_AQ6f.fasta	A52460	NAQ.2_765	niu:DSQ19_03735	niu:DSQ19_03735 K02032 peptide/nickel transport system ATP-binding protein | (GenBank) ABC transporter ATP-binding protein (A)	K02032	Processing transport	72.6	75	9.36e-142	404	99.3
A0047_32_AQ6f.fasta	A52489	NAQ.2_794	tah:SU86_003025	tah:SU86_003025 K02035 peptide/nickel transport system substrate-binding protein | (GenBank) ABC transporter substrate-binding protein (A)	K02035	Processing transport	79.2	165	0	1327	99.5
A0047_32_AQ6f.fasta	A52559	NAQ.2_864	minf:MESINF_1402	minf:MESINF_1402 K08321 3-hydroxy-5-phosphonooxypentane-2,4-dione thiolase [EC:2.3.1.245] | (GenBank) lsrF; putative aldolase (A)	K08321	inhibit	36.3	155	5.12e-45	155	95.8
A0047_32_AQ6f.fasta	A52581	NAQ.2_886	tah:SU86_003430	tah:SU86_003430 K03106 signal recognition particle subunit SRP54 [EC:3.6.5.4] | (GenBank) signal recognition particle (A)	K03106	Processing transport	95.5	20	4.09e-303	824	99.8
A0047_32_AQ6f.fasta	A52592	NAQ.2_897	niu:DSQ19_02680	niu:DSQ19_02680 K20488 two-component system, OmpR family, lantibiotic biosynthesis response regulator NisR/SpaR | (GenBank) response regulator (A)	K20488	Sensing	72.6	62	1.05e-108	315	90.9
A0047_32_AQ6f.fasta	A52597	NAQ.2_902	kpr:KPR_2917	kpr:KPR_2917 K02035 peptide/nickel transport system substrate-binding protein | (GenBank) unnamed protein product; highly similar to alcohol dehydrogenase from Klebsiella pneumoniae subsp. rhinoscleromatis ATCC 13884 (tr|C8TAE8) (A)	K02035	Processing transport	32.6	188	2.17e-42	159	87.1
A0047_32_AQ6f.fasta	A52604	NAQ.2_909	bcoh:BC6307_06160	bcoh:BC6307_06160 K01995 branched-chain amino acid transport system ATP-binding protein | (GenBank) ABC transporter ATP-binding protein (A)	K01995	Processing transport	31.1	154	3.81e-25	102	91.8
A0047_32_AQ6f.fasta	A52637	NAQ.2_942	ndv:NDEV_0442	ndv:NDEV_0442 K20276 large repetitive protein | (GenBank) conserved protein of unknown function (A)	K20276	promote	48.6	823	0	1062	93.4
A0047_32_AQ6f.fasta	A52639	NAQ.2_944	lyz:DCE79_05585	lyz:DCE79_05585 K02052 putative spermidine/putrescine transport system ATP-binding protein | (GenBank) ABC transporter ATP-binding protein (A)	K02052	Processing transport	33.6	144	3.43e-36	136	65.5
A0047_32_AQ6f.fasta	A52718	NAQ.2_1023	tah:SU86_004030	tah:SU86_004030 K03076 preprotein translocase subunit SecY | (GenBank) preprotein translocase (A)	K03076	Processing transport	94.5	26	0	868	99.8
A0047_32_AQ6f.fasta	A52724	NAQ.2_1029	tah:SU86_004060	tah:SU86_004060 K03110 fused signal recognition particle receptor | (GenBank) signal recognition particle (A)	K03110	Processing transport	86.6	48	5.3e-233	647	99.8
A0047_32_AQ6f.fasta	A53043	NAQ.2_1348	cbn:CbC4_6015	cbn:CbC4_6015 K20490 lantibiotic transport system ATP-binding protein | (GenBank) ABC transporter related protein (A)	K20490	promote	35.8	137	7.09e-39	139	72.2
A0047_32_AQ6f.fasta	A53072	NAQ.2_1377	sur:STAUR_0315	sur:STAUR_0315 K20276 large repetitive protein | (GenBank) Transmembrane protein (A)	K20276	promote	35.1	515	7.61e-101	361	42.7
A0047_32_AQ6f.fasta	A53128	NAQ.2_1433	lagr:FJQ98_06625	lagr:FJQ98_06625 K02052 putative spermidine/putrescine transport system ATP-binding protein | (GenBank) ABC transporter ATP-binding protein (A)	K02052	Processing transport	38.4	135	1.13e-44	156	91.4
A0047_32_AQ6f.fasta	A53165	NAQ.2_1470	hlm:DV707_07895	hlm:DV707_07895 K20276 large repetitive protein | (GenBank) PKD domain-containing protein (A)	K20276	promote	32.4	188	6.13e-42	162	70.2
A0047_32_AQ6f.fasta	A53252	NAQ.2_1557	rca:Rcas_3149	rca:Rcas_3149 K02031 peptide/nickel transport system ATP-binding protein K02032 peptide/nickel transport system ATP-binding protein | (GenBank) ABC transporter related (A)	K02031	Processing transport	41.1	129	1.04e-46	165	93.2
A0047_32_AQ6f.fasta	A53259	NAQ.2_1564	cex:CSE_14410	cex:CSE_14410 K02052 putative spermidine/putrescine transport system ATP-binding protein | (GenBank) ABC transporter ATP-binding protein (A)	K02052	Processing transport	44.4	180	2.26e-89	276	90.5
A0047_32_AQ6f.fasta	A53318	NAQ.2_1623	roy:G3A56_23710	roy:G3A56_23710 K02052 putative spermidine/putrescine transport system ATP-binding protein | (GenBank) ABC transporter ATP-binding protein (A)	K02052	Processing transport	34.3	124	4.92e-31	120	86.1
A0047_32_AQ6f.fasta	A53368	NAQ.2_1673	rhj:HZY79_14505	rhj:HZY79_14505 K11752 diaminohydroxyphosphoribosylaminopyrimidine deaminase / 5-amino-6-(5-phosphoribosylamino)uracil reductase [EC:3.5.4.26 1.1.1.193] | (GenBank) ribD; bifunctional diaminohydroxyphosphoribosylaminopyrimidine deaminase/5-amino-6-(5-phosphoribosylamino)uracil reductase RibD (A)	K11752	promote	35.4	119	2.31e-32	125	97
A0047_32_AQ6f.fasta	A53373	NAQ.2_1678	crs:FQB35_14055	crs:FQB35_14055 K11752 diaminohydroxyphosphoribosylaminopyrimidine deaminase / 5-amino-6-(5-phosphoribosylamino)uracil reductase [EC:3.5.4.26 1.1.1.193] | (GenBank) ribD; bifunctional diaminohydroxyphosphoribosylaminopyrimidine deaminase/5-amino-6-(5-phosphoribosylamino)uracil reductase RibD (A)	K11752	promote	41.6	120	9.75e-48	163	96.3
A0047_32_AQ6f.fasta	A53459	NAQ.2_1764	A9A5U8_NITMS/3-257	AI-2 sensor	AI-2	Sensing	37.1	152	2.21e-53	186	40.6
A0047_32_AQ6f.fasta	A53501	NAQ.2_1806	hlm:DV707_07895	hlm:DV707_07895 K20276 large repetitive protein | (GenBank) PKD domain-containing protein (A)	K20276	promote	32.4	184	2.49e-36	143	81.9
A0047_32_AQ6f.fasta	A53511	NAQ.2_1816	avp:AVENP_0623	avp:AVENP_0623 K01497 GTP cyclohydrolase II [EC:3.5.4.25] | (GenBank) GTP cyclohydrolase II / phosphoribosyl-AMP cyclohydrolase (A)	K01497	promote	46.5	53	6.38e-28	105	91.7
A0048_28_DW1.fasta	A53743	CP030846_39	niu:DSQ19_00195	niu:DSQ19_00195 K04750 PhnB protein | (GenBank) VOC family protein (A)	K04750	Synthesis	100	0	5.75e-115	324	99.4
A0048_28_DW1.fasta	A53765	CP030846_61	fgu:SD28_00480	fgu:SD28_00480 K07645 two-component system, OmpR family, sensor histidine kinase QseC [EC:2.7.13.3] | (GenBank) ATPase (A)	K07645	Processing transport	31.3	149	8.42e-23	100	78.7
A0048_28_DW1.fasta	A53793	CP030846_89	rca:Rcas_3149	rca:Rcas_3149 K02031 peptide/nickel transport system ATP-binding protein K02032 peptide/nickel transport system ATP-binding protein | (GenBank) ABC transporter related (A)	K02031	Processing transport	41.8	121	1.48e-42	154	92.5
A0048_28_DW1.fasta	A53852	CP030846_148	cbl:CLK_3660	cbl:CLK_3660 K01995 branched-chain amino acid transport system ATP-binding protein | (GenBank) putative high-affinity branched chain amino acid ABC transporter, ATP-binding protein (A)	K01995	Processing transport	31	154	1.1e-30	117	94.7
A0048_28_DW1.fasta	A53881	CP030846_177	rhj:HZY79_14505	rhj:HZY79_14505 K11752 diaminohydroxyphosphoribosylaminopyrimidine deaminase / 5-amino-6-(5-phosphoribosylamino)uracil reductase [EC:3.5.4.26 1.1.1.193] | (GenBank) ribD; bifunctional diaminohydroxyphosphoribosylaminopyrimidine deaminase/5-amino-6-(5-phosphoribosylamino)uracil reductase RibD (A)	K11752	promote	37.1	113	8.31e-33	126	97.9
A0048_28_DW1.fasta	A53886	CP030846_182	tmt:Tmath_0038	tmt:Tmath_0038 K11752 diaminohydroxyphosphoribosylaminopyrimidine deaminase / 5-amino-6-(5-phosphoribosylamino)uracil reductase [EC:3.5.4.26 1.1.1.193] | (GenBank) riboflavin biosynthesis protein RibD (A)	K11752	promote	41.9	121	8.91e-45	155	97.2
A0048_28_DW1.fasta	A53985	CP030846_281	hlm:DV707_07895	hlm:DV707_07895 K20276 large repetitive protein | (GenBank) PKD domain-containing protein (A)	K20276	promote	31.6	188	3.22e-34	137	81.6
A0048_28_DW1.fasta	A53995	CP030846_291	avp:AVENP_0623	avp:AVENP_0623 K01497 GTP cyclohydrolase II [EC:3.5.4.25] | (GenBank) GTP cyclohydrolase II / phosphoribosyl-AMP cyclohydrolase (A)	K01497	promote	49.5	50	1.52e-29	110	91.7
A0048_28_DW1.fasta	A54007	CP030846_303	lrs:PX52LOC_08056	lrs:PX52LOC_08056 K20276 large repetitive protein | (GenBank) beta-propeller repeat protein (A)	K20276	promote	43.6	192	2.09e-75	263	68
A0048_28_DW1.fasta	A54010	CP030846_306	melo:J7W08_04350	melo:J7W08_04350 K14645 serine protease [EC:3.4.21.-] | (GenBank) S8 family serine peptidase (A)	K14645	inhibit	41.8	138	1.51e-42	165	43.6
A0048_28_DW1.fasta	A54122	CP030846_418	tah:SU86_004060	tah:SU86_004060 K03110 fused signal recognition particle receptor | (GenBank) signal recognition particle (A)	K03110	Processing transport	81.9	56	3.61e-178	508	67.5
A0048_28_DW1.fasta	A54129	CP030846_425	niu:DSQ19_02105	niu:DSQ19_02105 K03076 preprotein translocase subunit SecY | (GenBank) secY; preprotein translocase subunit SecY (A)	K03076	Processing transport	100	0	0	898	99.8
A0048_28_DW1.fasta	A54195	CP030846_491	caln:NIES2098_09350	caln:NIES2098_09350 K01995 branched-chain amino acid transport system ATP-binding protein | (GenBank) branched-chain amino acid ABC transporter ATP-binding protein (A)	K01995	Processing transport	35.1	137	9.07e-41	146	66.3
A0048_28_DW1.fasta	A54197	CP030846_493	ndv:NDEV_0442	ndv:NDEV_0442 K20276 large repetitive protein | (GenBank) conserved protein of unknown function (A)	K20276	promote	48.3	833	0	1056	93.1
A0048_28_DW1.fasta	A54238	CP030846_534	kpr:KPR_2917	kpr:KPR_2917 K02035 peptide/nickel transport system substrate-binding protein | (GenBank) unnamed protein product; highly similar to alcohol dehydrogenase from Klebsiella pneumoniae subsp. rhinoscleromatis ATCC 13884 (tr|C8TAE8) (A)	K02035	Processing transport	32.1	204	8.33e-43	160	94.3
A0048_28_DW1.fasta	A54244	CP030846_540	niu:DSQ19_02680	niu:DSQ19_02680 K20488 two-component system, OmpR family, lantibiotic biosynthesis response regulator NisR/SpaR | (GenBank) response regulator (A)	K20488	Sensing	100	0	1.38e-159	444	91.6
A0048_28_DW1.fasta	A54251	CP030846_547	niu:DSQ19_02720	niu:DSQ19_02720 K03106 signal recognition particle subunit SRP54 [EC:3.6.5.4] | (GenBank) signal recognition particle protein (A)	K03106	Processing transport	100	0	7,22e-313	848	99.8
A0048_28_DW1.fasta	A54273	CP030846_569	minf:MESINF_1402	minf:MESINF_1402 K08321 3-hydroxy-5-phosphonooxypentane-2,4-dione thiolase [EC:2.3.1.245] | (GenBank) lsrF; putative aldolase (A)	K08321	inhibit	37.7	149	2.58e-45	155	94.3
A0048_28_DW1.fasta	A54318	CP030846_614	sesp:BN6_61490	sesp:BN6_61490 K14645 serine protease [EC:3.4.21.-] | (GenBank) Secreted serine protease (A)	K14645	inhibit	42.3	111	1.69e-40	149	95.4
A0048_28_DW1.fasta	A54329	CP030846_625	rhy:RD110_02755	rhy:RD110_02755 K01999 branched-chain amino acid transport system substrate-binding protein | (GenBank) hypothetical protein (A)	K01999	Processing transport	33.1	163	6.67e-35	134	98
A0048_28_DW1.fasta	A54354	CP030846_650	bos:BSY19_2333	bos:BSY19_2333 K02052 putative spermidine/putrescine transport system ATP-binding protein | (GenBank) ABC transporter family protein (A)	K02052	Processing transport	45.3	101	1.73e-50	171	73.5
A0048_28_DW1.fasta	A54427	CP030846_723	niu:DSQ19_03590	niu:DSQ19_03590 K02035 peptide/nickel transport system substrate-binding protein | (GenBank) ABC transporter substrate-binding protein (A)	K02035	Processing transport	100	0	0	1674	99.9
A0048_28_DW1.fasta	A54457	CP030846_753	niu:DSQ19_03735	niu:DSQ19_03735 K02032 peptide/nickel transport system ATP-binding protein | (GenBank) ABC transporter ATP-binding protein (A)	K02032	Processing transport	100	0	8.13e-231	631	99.7
A0048_28_DW1.fasta	A54464	CP030846_760	mis:MICPUN_58496	mis:MICPUN_58496 K01580 glutamate decarboxylase [EC:4.1.1.15] | (RefSeq) cysteine synthetase/pyridoxal dependent decarboxylase (A)	K01580	promote	32.5	177	8.84e-37	143	86.8
A0048_28_DW1.fasta	A54536	CP030846_832	niu:DSQ19_04110	niu:DSQ19_04110 K02034 peptide/nickel transport system permease protein | (GenBank) ABC transporter permease (A)	K02034	Processing transport	100	0	5,81e-312	846	99.8
A0048_28_DW1.fasta	A54537	CP030846_833	niu:DSQ19_04115	niu:DSQ19_04115 K02033 peptide/nickel transport system permease protein | (GenBank) ABC transporter permease (A)	K02033	Processing transport	100	0	2.46e-242	662	99.7
A0048_28_DW1.fasta	A54547	CP030846_843	sur:STAUR_6990	sur:STAUR_6990 K20276 large repetitive protein | (GenBank) Peptidase, M36 (Fungalysin) family (A)	K20276	promote	45.2	286	7.69e-115	384	74.2
A0048_28_DW1.fasta	A54607	CP030846_903	afs:AFR_22960	afs:AFR_22960 K20276 large repetitive protein | (GenBank) fibronectin type III domain-containing protein (A)	K20276	promote	32.2	468	9.13e-60	229	70.8
A0048_28_DW1.fasta	A54765	CP030846_1061	nmk:CHR53_12000	nmk:CHR53_12000 K01426 amidase [EC:3.5.1.4] | (GenBank) amidase (A)	K01426	Quenching	32.9	268	2.3e-62	214	95.7
A0048_28_DW1.fasta	A54801	CP030846_1097	niu:DSQ19_05370	niu:DSQ19_05370 K01658 anthranilate synthase component II [EC:4.1.3.27] | (GenBank) aminodeoxychorismate/anthranilate synthase component II (A)	K01658	Synthesis	100	0	9.74e-142	395	99.5
A0048_28_DW1.fasta	A54855	CP030846_1151	goh:B932_3293	goh:B932_3293 K20527 type IV secretion system protein TrbB [EC:7.4.2.8] | (GenBank) type II/IV secretion system protein (A)	K20527	promote	37.5	143	1.08e-36	139	61
A0048_28_DW1.fasta	A54866	CP030846_1162	rrs:RoseRS_0904	rrs:RoseRS_0904 K20333 toxoflavin biosynthesis protein ToxD | (GenBank) protein of unknown function DUF323 (A)	K20333	promote	30.1	144	1.19e-26	110	61.3
A0048_28_DW1.fasta	A54921	CP030846_1217	fno:Fnod_0527	fno:Fnod_0527 K01998 branched-chain amino acid transport system permease protein | (GenBank) inner-membrane translocator (A)	K01998	Processing transport	30.7	165	8.28e-26	108	92.1
A0048_28_DW1.fasta	A54924	CP030846_1220	afs:AFR_22960	afs:AFR_22960 K20276 large repetitive protein | (GenBank) fibronectin type III domain-containing protein (A)	K20276	promote	33.6	358	2.39e-47	186	74.7
A0048_28_DW1.fasta	A54966	CP030846_1262	nmv:NITMOv2_2232	nmv:NITMOv2_2232 K07711 two-component system, NtrC family, sensor histidine kinase GlrK [EC:2.7.13.3] | (GenBank) putative Sensor histidine kinase (A)	K07711	Processing transport	31.3	182	2.72e-33	137	44.6
A0048_28_DW1.fasta	A54973	CP030846_1269	niu:DSQ19_06195	niu:DSQ19_06195 K02031 peptide/nickel transport system ATP-binding protein | (GenBank) ABC transporter ATP-binding protein (A)	K02031	Processing transport	100	0	4.71e-230	628	99.7
A0048_28_DW1.fasta	A54974	CP030846_1270	nkr:NKOR_07460	nkr:NKOR_07460 K02490 two-component system, response regulator, stage 0 sporulation protein F | (GenBank) response regulator receiver protein (A)	K02490	promote	41.9	67	4.05e-29	104	99.2
A0048_28_DW1.fasta	A54986	CP030846_1282	niu:DSQ19_06250	niu:DSQ19_06250 K08321 3-hydroxy-5-phosphonooxypentane-2,4-dione thiolase [EC:2.3.1.245] | (GenBank) 3-hydroxy-5-phosphonooxypentane-2,4-dione thiolase (A)	K08321	inhibit	100	0	4.18e-225	624	99.8
A0048_28_DW1.fasta	A55061	CP030846_1357	V6ATP8_9ARCH/107-348	AI-2 sensor	AI-2	Sensing	73.6	64	1.51e-127	368	66.7
A0048_28_DW1.fasta	A55094	CP030846_1390	kpr:KPR_2917	kpr:KPR_2917 K02035 peptide/nickel transport system substrate-binding protein | (GenBank) unnamed protein product; highly similar to alcohol dehydrogenase from Klebsiella pneumoniae subsp. rhinoscleromatis ATCC 13884 (tr|C8TAE8) (A)	K02035	Processing transport	33.4	181	2.62e-42	158	84.3
A0048_28_DW1.fasta	A55164	CP030846_1460	nmr:Nmar_1248	nmr:Nmar_1248 K02490 two-component system, response regulator, stage 0 sporulation protein F | (GenBank) response regulator receiver protein (A)	K02490	promote	47.5	52	1.98e-28	102	81.1
A0048_28_DW1.fasta	A55166	CP030846_1462	F9CU58_9ARCH/37-306	AI-2 sensor	AI-2	Sensing	36.7	164	7.99e-56	187	68.6
A0048_28_DW1.fasta	A55208	CP030846_1504	sjp:SJA_C1-29700	sjp:SJA_C1-29700 K20527 type IV secretion system protein TrbB [EC:7.4.2.8] | (GenBank) trbB; conjugal transfer protein TrbB (A)	K20527	promote	34.1	131	2.61e-24	107	41.7
A0048_28_DW1.fasta	A55256	CP030846_1552	orb:IPMB12_11915	orb:IPMB12_11915 K20527 type IV secretion system protein TrbB [EC:7.4.2.8] | (GenBank) trbB; P-type conjugative transfer ATPase TrbB (A)	K20527	promote	30.3	162	7.83e-23	102	44.2
A0048_28_DW1.fasta	A55290	CP030846_1586	satk:SA2016_0867	satk:SA2016_0867 K02052 putative spermidine/putrescine transport system ATP-binding protein | (GenBank) polyamine ABC transporter ATPase (A)	K02052	Processing transport	33.3	143	1.93e-32	124	97.1
A0048_28_DW1.fasta	A55299	CP030846_1595	F9CW21_9ARCH/3-250	AI-2 sensor	AI-2	Sensing	68.1	79	1.43e-112	338	43
A0048_28_DW1.fasta	A55491	CP030846_1787	sesp:BN6_61490	sesp:BN6_61490 K14645 serine protease [EC:3.4.21.-] | (GenBank) Secreted serine protease (A)	K14645	inhibit	35.2	190	5.01e-45	173	41.7
A0048_28_DW1.fasta	A55495	CP030846_1791	pjd:Pjdr2_0698	pjd:Pjdr2_0698 K20276 large repetitive protein | (GenBank) outer membrane adhesin like proteiin (A)	K20276	promote	49.2	113	1.15e-54	204	40.7
A0048_28_DW1.fasta	A55638	CP030846_1934	csom:MKD34_04790	csom:MKD34_04790 K02052 putative spermidine/putrescine transport system ATP-binding protein | (GenBank) ABC transporter ATP-binding protein (A)	K02052	Processing transport	35	142	1.24e-42	151	89.3
A0048_28_DW1.fasta	A55748	CP030846_2044	tto:Thethe_01874	tto:Thethe_01874 K20490 lantibiotic transport system ATP-binding protein | (GenBank) gallidermin-class lantibiotic protection ABC transporter, ATP-binding subunit (A)	K20490	promote	37.8	130	1.32e-40	144	70.7
A0048_28_DW1.fasta	A55778	CP030846_2074	aym:YM304_12760	aym:YM304_12760 K20276 large repetitive protein | (GenBank) hypothetical protein (A)	K20276	promote	30.8	294	1.37e-29	132	46.9
A0049_29_MY2.fasta	A56037	NZ_AVSQ01000021.1_77	orb:IPMB12_11915	orb:IPMB12_11915 K20527 type IV secretion system protein TrbB [EC:7.4.2.8] | (GenBank) trbB; P-type conjugative transfer ATPase TrbB (A)	K20527	promote	30.7	161	3.07e-23	103	44.7
A0049_29_MY2.fasta	A56069	NZ_AVSQ01000021.1_109	bgq:X265_39500	bgq:X265_39500 K02052 putative spermidine/putrescine transport system ATP-binding protein | (GenBank) spermidine/putrescine ABC transporter ATP-binding protein (A)	K02052	Processing transport	32.7	129	4.09e-30	117	85.8
A0049_29_MY2.fasta	A56100	NZ_AVSQ01000020.1_18	nmv:NITMOv2_2232	nmv:NITMOv2_2232 K07711 two-component system, NtrC family, sensor histidine kinase GlrK [EC:2.7.13.3] | (GenBank) putative Sensor histidine kinase (A)	K07711	Processing transport	31.3	182	2.72e-33	137	44.6
A0049_29_MY2.fasta	A56107	NZ_AVSQ01000020.1_25	niu:DSQ19_06195	niu:DSQ19_06195 K02031 peptide/nickel transport system ATP-binding protein | (GenBank) ABC transporter ATP-binding protein (A)	K02031	Processing transport	95.8	13	2.8e-222	608	99.7
A0049_29_MY2.fasta	A56108	NZ_AVSQ01000020.1_26	nkr:NKOR_07460	nkr:NKOR_07460 K02490 two-component system, response regulator, stage 0 sporulation protein F | (GenBank) response regulator receiver protein (A)	K02490	promote	41.6	68	5.43e-29	104	97.6
A0049_29_MY2.fasta	A56118	NZ_AVSQ01000020.1_36	niu:DSQ19_06250	niu:DSQ19_06250 K08321 3-hydroxy-5-phosphonooxypentane-2,4-dione thiolase [EC:2.3.1.245] | (GenBank) 3-hydroxy-5-phosphonooxypentane-2,4-dione thiolase (A)	K08321	inhibit	99.3	1	2.41e-199	559	68.8
A0049_29_MY2.fasta	A56191	NZ_AVSQ01000020.1_109	V6ATP8_9ARCH/107-348	AI-2 sensor	AI-2	Sensing	74	63	2.14e-127	368	66.7
A0049_29_MY2.fasta	A56218	NZ_AVSQ01000020.1_136	kpr:KPR_2917	kpr:KPR_2917 K02035 peptide/nickel transport system substrate-binding protein | (GenBank) unnamed protein product; highly similar to alcohol dehydrogenase from Klebsiella pneumoniae subsp. rhinoscleromatis ATCC 13884 (tr|C8TAE8) (A)	K02035	Processing transport	34.1	179	4.96e-42	157	84.3
A0049_29_MY2.fasta	A56284	NZ_AVSQ01000020.1_202	nmr:Nmar_1248	nmr:Nmar_1248 K02490 two-component system, response regulator, stage 0 sporulation protein F | (GenBank) response regulator receiver protein (A)	K02490	promote	47.5	52	1.98e-28	102	81.1
A0049_29_MY2.fasta	A56285	NZ_AVSQ01000020.1_203	F3KMJ3_9ARCH/23-291	AI-2 sensor	AI-2	Sensing	38.3	157	7.43e-55	190	41.9
A0049_29_MY2.fasta	A56472	NZ_AVSQ01000017.1_101	nmk:CHR53_12000	nmk:CHR53_12000 K01426 amidase [EC:3.5.1.4] | (GenBank) amidase (A)	K01426	Quenching	32.5	274	1.71e-61	212	96.9
A0049_29_MY2.fasta	A54801	NZ_AVSQ01000017.1_135	niu:DSQ19_05370	niu:DSQ19_05370 K01658 anthranilate synthase component II [EC:4.1.3.27] | (GenBank) aminodeoxychorismate/anthranilate synthase component II (A)	K01658	Synthesis	100	0	9.74e-142	395	99.5
A0049_29_MY2.fasta	A56556	NZ_AVSQ01000017.1_185	goh:B932_3293	goh:B932_3293 K20527 type IV secretion system protein TrbB [EC:7.4.2.8] | (GenBank) type II/IV secretion system protein (A)	K20527	promote	37.8	142	2.89e-36	140	44.8
A0049_29_MY2.fasta	A56565	NZ_AVSQ01000017.1_194	rrs:RoseRS_0904	rrs:RoseRS_0904 K20333 toxoflavin biosynthesis protein ToxD | (GenBank) protein of unknown function DUF323 (A)	K20333	promote	31.9	125	2.26e-26	109	56.4
A0049_29_MY2.fasta	A56616	NZ_AVSQ01000016.1_35	niu:DSQ19_04110	niu:DSQ19_04110 K02034 peptide/nickel transport system permease protein | (GenBank) ABC transporter permease (A)	K02034	Processing transport	95.6	20	4,18e-312	847	99.8
A0049_29_MY2.fasta	A56617	NZ_AVSQ01000016.1_36	niu:DSQ19_04115	niu:DSQ19_04115 K02033 peptide/nickel transport system permease protein | (GenBank) ABC transporter permease (A)	K02033	Processing transport	97.4	9	5.3e-237	649	99.7
A0049_29_MY2.fasta	A56627	NZ_AVSQ01000016.1_46	sur:STAUR_6990	sur:STAUR_6990 K20276 large repetitive protein | (GenBank) Peptidase, M36 (Fungalysin) family (A)	K20276	promote	45	287	6.04e-113	379	74.2
A0049_29_MY2.fasta	A56670	NZ_AVSQ01000016.1_89	add:HUW48_22650	add:HUW48_22650 K20276 large repetitive protein | (GenBank) DUF3494 domain-containing protein (A)	K20276	promote	33.5	141	1.37e-22	101	77.1
A0049_29_MY2.fasta	A56677	NZ_AVSQ01000016.1_96	afs:AFR_22960	afs:AFR_22960 K20276 large repetitive protein | (GenBank) fibronectin type III domain-containing protein (A)	K20276	promote	32.8	442	1.93e-55	215	71.7
A0049_29_MY2.fasta	A56713	NZ_AVSQ01000015.1_5	niu:DSQ19_02720	niu:DSQ19_02720 K03106 signal recognition particle subunit SRP54 [EC:3.6.5.4] | (GenBank) signal recognition particle protein (A)	K03106	Processing transport	99.8	1	2,07e-312	847	99.8
A0049_29_MY2.fasta	A56736	NZ_AVSQ01000015.1_28	minf:MESINF_1402	minf:MESINF_1402 K08321 3-hydroxy-5-phosphonooxypentane-2,4-dione thiolase [EC:2.3.1.245] | (GenBank) lsrF; putative aldolase (A)	K08321	inhibit	37.7	149	6.52e-46	157	94.3
A0049_29_MY2.fasta	A54329	NZ_AVSQ01000015.1_67	rhy:RD110_02755	rhy:RD110_02755 K01999 branched-chain amino acid transport system substrate-binding protein | (GenBank) hypothetical protein (A)	K01999	Processing transport	33.1	163	6.67e-35	134	98
A0049_29_MY2.fasta	A56800	NZ_AVSQ01000015.1_92	bos:BSY19_2333	bos:BSY19_2333 K02052 putative spermidine/putrescine transport system ATP-binding protein | (GenBank) ABC transporter family protein (A)	K02052	Processing transport	45.8	100	6.18e-51	172	73.5
A0049_29_MY2.fasta	A56869	NZ_AVSQ01000015.1_161	niu:DSQ19_03590	niu:DSQ19_03590 K02035 peptide/nickel transport system substrate-binding protein | (GenBank) ABC transporter substrate-binding protein (A)	K02035	Processing transport	96.6	28	0	1625	99.9
A0049_29_MY2.fasta	A56899	NZ_AVSQ01000015.1_191	niu:DSQ19_03735	niu:DSQ19_03735 K02032 peptide/nickel transport system ATP-binding protein | (GenBank) ABC transporter ATP-binding protein (A)	K02032	Processing transport	97.5	8	6.14e-226	619	99.7
A0049_29_MY2.fasta	A56906	NZ_AVSQ01000015.1_198	mis:MICPUN_58496	mis:MICPUN_58496 K01580 glutamate decarboxylase [EC:4.1.1.15] | (RefSeq) cysteine synthetase/pyridoxal dependent decarboxylase (A)	K01580	promote	32.2	178	2.2e-36	142	86.8
A0049_29_MY2.fasta	A56908	NZ_AVSQ01000015.1_200	thic:TspCOW1_02490	thic:TspCOW1_02490 K10715 two-component system, sensor histidine kinase RpfC [EC:2.7.13.3] | (GenBank) hypothetical protein (A)	K10715	Processing transport	31.7	155	2.61e-29	125	48.5
A0049_29_MY2.fasta	A56938	NZ_AVSQ01000014.1_1	nbv:T478_0439	nbv:T478_0439 K20276 large repetitive protein | (GenBank) HYR domain protein (A)	K20276	promote	50.4	242	6.85e-142	447	82.9
A0049_29_MY2.fasta	A56939	NZ_AVSQ01000014.1_2	A0A2H1EHC4_9ARCH/34-280	AI-2 sensor	AI-2	Sensing	38.2	146	1.06e-52	183	41.9
A0049_29_MY2.fasta	A56981	NZ_AVSQ01000014.1_44	kpr:KPR_2917	kpr:KPR_2917 K02035 peptide/nickel transport system substrate-binding protein | (GenBank) unnamed protein product; highly similar to alcohol dehydrogenase from Klebsiella pneumoniae subsp. rhinoscleromatis ATCC 13884 (tr|C8TAE8) (A)	K02035	Processing transport	32.7	202	6.44e-44	163	94.3
A0049_29_MY2.fasta	A56987	NZ_AVSQ01000014.1_50	niu:DSQ19_02680	niu:DSQ19_02680 K20488 two-component system, OmpR family, lantibiotic biosynthesis response regulator NisR/SpaR | (GenBank) response regulator (A)	K20488	Sensing	99.1	2	2.62e-158	442	84.6
A0049_29_MY2.fasta	A57078	NZ_AVSQ01000013.1_88	tah:SU86_004060	tah:SU86_004060 K03110 fused signal recognition particle receptor | (GenBank) signal recognition particle (A)	K03110	Processing transport	78.9	74	6.17e-202	568	94.7
A0049_29_MY2.fasta	A57084	NZ_AVSQ01000013.1_94	niu:DSQ19_02105	niu:DSQ19_02105 K03076 preprotein translocase subunit SecY | (GenBank) secY; preprotein translocase subunit SecY (A)	K03076	Processing transport	98.9	5	0	888	99.8
A0049_29_MY2.fasta	A57150	NZ_AVSQ01000013.1_160	kov:K9N68_29475	kov:K9N68_29475 K01995 branched-chain amino acid transport system ATP-binding protein | (GenBank) ABC transporter ATP-binding protein (A)	K01995	Processing transport	34.7	138	1.41e-40	145	66.3
A0049_29_MY2.fasta	A57152	NZ_AVSQ01000013.1_162	nbv:T478_0439	nbv:T478_0439 K20276 large repetitive protein | (GenBank) HYR domain protein (A)	K20276	promote	48.1	503	3.22e-215	655	98.3
A0049_29_MY2.fasta	A57172	NZ_AVSQ01000012.1_20	cbl:CLK_3660	cbl:CLK_3660 K01995 branched-chain amino acid transport system ATP-binding protein | (GenBank) putative high-affinity branched chain amino acid ABC transporter, ATP-binding protein (A)	K01995	Processing transport	31	154	1.1e-30	117	94.7
A0049_29_MY2.fasta	A57202	NZ_AVSQ01000012.1_50	rhj:HZY79_14505	rhj:HZY79_14505 K11752 diaminohydroxyphosphoribosylaminopyrimidine deaminase / 5-amino-6-(5-phosphoribosylamino)uracil reductase [EC:3.5.4.26 1.1.1.193] | (GenBank) ribD; bifunctional diaminohydroxyphosphoribosylaminopyrimidine deaminase/5-amino-6-(5-phosphoribosylamino)uracil reductase RibD (A)	K11752	promote	37.1	113	2.32e-33	127	97.9
A0049_29_MY2.fasta	A57207	NZ_AVSQ01000012.1_55	tit:Thit_0021	tit:Thit_0021 K11752 diaminohydroxyphosphoribosylaminopyrimidine deaminase / 5-amino-6-(5-phosphoribosylamino)uracil reductase [EC:3.5.4.26 1.1.1.193] | (GenBank) riboflavin biosynthesis protein RibD (A)	K11752	promote	41.4	122	1.36e-43	152	97.2
A0049_29_MY2.fasta	A57303	NZ_AVSQ01000012.1_151	hlm:DV707_07895	hlm:DV707_07895 K20276 large repetitive protein | (GenBank) PKD domain-containing protein (A)	K20276	promote	31.6	188	4.36e-34	137	81.6
A0049_29_MY2.fasta	A57313	NZ_AVSQ01000012.1_161	avp:AVENP_0623	avp:AVENP_0623 K01497 GTP cyclohydrolase II [EC:3.5.4.25] | (GenBank) GTP cyclohydrolase II / phosphoribosyl-AMP cyclohydrolase (A)	K01497	promote	49.5	50	3.01e-29	109	91.7
A0049_29_MY2.fasta	A57438	NZ_AVSQ01000009.1_76	niu:DSQ19_00195	niu:DSQ19_00195 K04750 PhnB protein | (GenBank) VOC family protein (A)	K04750	Synthesis	96.2	6	1.85e-111	315	99.4
A0049_29_MY2.fasta	A57460	NZ_AVSQ01000009.1_98	fgu:SD28_00480	fgu:SD28_00480 K07645 two-component system, OmpR family, sensor histidine kinase QseC [EC:2.7.13.3] | (GenBank) ATPase (A)	K07645	Processing transport	35	120	4.52e-23	101	66.3
A0049_29_MY2.fasta	A57496	NZ_AVSQ01000009.1_134	rca:Rcas_3149	rca:Rcas_3149 K02031 peptide/nickel transport system ATP-binding protein K02032 peptide/nickel transport system ATP-binding protein | (GenBank) ABC transporter related (A)	K02031	Processing transport	41.3	122	2.05e-42	153	92.5
A0049_29_MY2.fasta	A57583	NZ_AVSQ01000004.1_7	aym:YM304_12760	aym:YM304_12760 K20276 large repetitive protein | (GenBank) hypothetical protein (A)	K20276	promote	30.6	303	3.1e-31	137	46.9
A0049_29_MY2.fasta	A57590	NZ_AVSQ01000003.1_6	csom:MKD34_04790	csom:MKD34_04790 K02052 putative spermidine/putrescine transport system ATP-binding protein | (GenBank) ABC transporter ATP-binding protein (A)	K02052	Processing transport	35	142	8.86e-43	151	89.3
A0049_29_MY2.fasta	A57698	NZ_AVSQ01000003.1_114	cbn:CbC4_6015	cbn:CbC4_6015 K20490 lantibiotic transport system ATP-binding protein | (GenBank) ABC transporter related protein (A)	K20490	promote	34.6	141	1.86e-39	141	72.6
A0050_33_Nd2.fasta	A57905	FRFC01000010.1_1	ndv:NDEV_0442	ndv:NDEV_0442 K20276 large repetitive protein | (GenBank) conserved protein of unknown function (A)	K20276	promote	81	19	5.73e-48	166	100
A0050_33_Nd2.fasta	A57996	FRFC01000005.1_84	mis:MICPUN_58496	mis:MICPUN_58496 K01580 glutamate decarboxylase [EC:4.1.1.15] | (RefSeq) cysteine synthetase/pyridoxal dependent decarboxylase (A)	K01580	promote	30.2	195	8.62e-37	143	91.6
A0050_33_Nd2.fasta	A58010	FRFC01000005.1_98	nmv:NITMOv2_2232	nmv:NITMOv2_2232 K07711 two-component system, NtrC family, sensor histidine kinase GlrK [EC:2.7.13.3] | (GenBank) putative Sensor histidine kinase (A)	K07711	Processing transport	34.9	171	3.75e-34	139	43.1
A0050_33_Nd2.fasta	A58018	FRFC01000005.1_106	dmm:dnm_061130	dmm:dnm_061130 K01897 long-chain acyl-CoA synthetase [EC:6.2.1.3] | (GenBank) fadD1; Long-chain-fatty-acid--CoA ligase (A)	K01897	Synthesis	30.1	318	1.04e-51	189	82.5
A0050_33_Nd2.fasta	A58036	FRFC01000005.1_124	hali:BV210_11890	hali:BV210_11890 K20327 glycosyltransferase XagB | (GenBank) hypothetical protein (A)	K20327	inhibit	30	186	1.2e-24	109	57.6
A0050_33_Nd2.fasta	A58043	FRFC01000005.1_131	ndv:NDEV_0705	ndv:NDEV_0705 K02034 peptide/nickel transport system permease protein | (GenBank) oppB; Putative oligopeptide/dipeptide ABC transporter, permease component (A)	K02034	Processing transport	76.2	108	4.11e-261	719	99.6
A0050_33_Nd2.fasta	A58044	FRFC01000005.1_132	ndv:NDEV_0704	ndv:NDEV_0704 K02033 peptide/nickel transport system permease protein | (GenBank) oppB; Putative oligopeptide/dipeptide ABC transporter, permease component (A)	K02033	Processing transport	87.1	45	7.99e-216	595	99.7
A0050_33_Nd2.fasta	A58045	FRFC01000005.1_133	ndv:NDEV_0703	ndv:NDEV_0703 K02035 peptide/nickel transport system substrate-binding protein | (GenBank) oppA; Putative oligopeptide/dipeptide ABC transporter, periplasmic component (A)	K02035	Processing transport	73.3	217	0	1271	99.6
A0050_33_Nd2.fasta	A58129	FRFC01000005.1_217	kpr:KPR_2917	kpr:KPR_2917 K02035 peptide/nickel transport system substrate-binding protein | (GenBank) unnamed protein product; highly similar to alcohol dehydrogenase from Klebsiella pneumoniae subsp. rhinoscleromatis ATCC 13884 (tr|C8TAE8) (A)	K02035	Processing transport	32.9	181	2.38e-43	161	84.3
A0050_33_Nd2.fasta	A58157	FRFC01000009.1_5	minf:MESINF_1402	minf:MESINF_1402 K08321 3-hydroxy-5-phosphonooxypentane-2,4-dione thiolase [EC:2.3.1.245] | (GenBank) lsrF; putative aldolase (A)	K08321	inhibit	36.3	155	2.09e-47	161	95.8
A0050_33_Nd2.fasta	A58189	FRFC01000009.1_37	ndv:NDEV_0521	ndv:NDEV_0521 K03106 signal recognition particle subunit SRP54 [EC:3.6.5.4] | (GenBank) srp; Signal recognition particle 54 kDa protein (A)	K03106	Processing transport	97.3	12	6.34e-307	833	99.8
A0050_33_Nd2.fasta	A58194	FRFC01000009.1_42	niu:DSQ19_02680	niu:DSQ19_02680 K20488 two-component system, OmpR family, lantibiotic biosynthesis response regulator NisR/SpaR | (GenBank) response regulator (A)	K20488	Sensing	49.5	106	2.56e-64	202	88.3
A0050_33_Nd2.fasta	A58204	FRFC01000009.1_52	csom:MKD34_04790	csom:MKD34_04790 K02052 putative spermidine/putrescine transport system ATP-binding protein | (GenBank) ABC transporter ATP-binding protein (A)	K02052	Processing transport	36.7	139	1.25e-45	159	90.3
A0050_33_Nd2.fasta	A58217	FRFC01000009.1_65	kyr:CVV65_01235	kyr:CVV65_01235 K01114 phospholipase C [EC:3.1.4.3] | (GenBank) phospholipase (A)	K01114	promote	69.4	46	4.63e-79	247	97.7
A0050_33_Nd2.fasta	A58218	FRFC01000009.1_66	htq:FRZ44_40640	htq:FRZ44_40640 K01114 phospholipase C [EC:3.1.4.3] | (GenBank) plcC; phospholipase C (A)	K01114	promote	59.1	112	1.21e-121	361	92.8
A0050_33_Nd2.fasta	A58223	FRFC01000009.1_71	rca:Rcas_3149	rca:Rcas_3149 K02031 peptide/nickel transport system ATP-binding protein K02032 peptide/nickel transport system ATP-binding protein | (GenBank) ABC transporter related (A)	K02031	Processing transport	43.5	124	1.53e-55	189	89.5
A0050_33_Nd2.fasta	A58270	FRFC01000009.1_118	ndv:NDEV_0442	ndv:NDEV_0442 K20276 large repetitive protein | (GenBank) conserved protein of unknown function (A)	K20276	promote	84.2	52	4.19e-117	374	99.1
A0050_33_Nd2.fasta	A58357	FRFC01000004.1_85	ncl:C5F47_05800	ncl:C5F47_05800 K02032 peptide/nickel transport system ATP-binding protein | (GenBank) oligopeptide ABC transporter ATP-binding protein (A)	K02032	Processing transport	60.4	125	5.78e-133	383	99.7
A0050_33_Nd2.fasta	A58359	FRFC01000004.1_87	ndv:NDEV_1178	ndv:NDEV_1178 K02031 peptide/nickel transport system ATP-binding protein | (GenBank) oppD; Oligopeptide/dipeptide ABC transporter, ATPase component (A)	K02031	Processing transport	75.6	75	3.79e-169	474	99.4
A0050_33_Nd2.fasta	A58369	FRFC01000004.1_97	ndv:NDEV_1169	ndv:NDEV_1169 K08321 3-hydroxy-5-phosphonooxypentane-2,4-dione thiolase [EC:2.3.1.245] | (GenBank) fba; Fructose-bisphosphate aldolase (A)	K08321	inhibit	91.7	22	1.52e-176	490	96.7
A0050_33_Nd2.fasta	A58388	FRFC01000004.1_116	ndv:NDEV_1129	ndv:NDEV_1129 K01658 anthranilate synthase component II [EC:4.1.3.27] | (GenBank) trpE(G; Fragment of Anthranilate synthase (A)	K01658	Synthesis	93.8	12	7.94e-132	370	99.5
A0050_33_Nd2.fasta	A58407	FRFC01000004.1_135	rmt:IAI58_20230	rmt:IAI58_20230 K01426 amidase [EC:3.5.1.4] | (GenBank) amidase (A)	K01426	Quenching	32.8	282	1.25e-68	229	95.7
A0050_33_Nd2.fasta	A58616	FRFC01000003.1_4	fwa:DCMF_13260	fwa:DCMF_13260 K20276 large repetitive protein | (GenBank) hypothetical protein (A)	K20276	promote	35.6	235	3.61e-47	187	44.8
A0050_33_Nd2.fasta	A58644	FRFC01000003.1_32	rhy:RD110_02755	rhy:RD110_02755 K01999 branched-chain amino acid transport system substrate-binding protein | (GenBank) hypothetical protein (A)	K01999	Processing transport	33.5	161	1.43e-30	122	98.4
A0050_33_Nd2.fasta	A58774	FRFC01000003.1_162	rca:Rcas_3149	rca:Rcas_3149 K02031 peptide/nickel transport system ATP-binding protein K02032 peptide/nickel transport system ATP-binding protein | (GenBank) ABC transporter related (A)	K02031	Processing transport	42.5	127	1.19e-49	173	95.7
A0050_33_Nd2.fasta	A58801	FRFC01000003.1_189	aaq:AOC05_02180	aaq:AOC05_02180 K01996 branched-chain amino acid transport system ATP-binding protein | (GenBank) branched-chain amino acid ABC transporter ATP-binding protein (A)	K01996	Processing transport	33	149	3.36e-35	128	93.8
A0050_33_Nd2.fasta	A58825	FRFC01000003.1_213	rhj:HZY79_14505	rhj:HZY79_14505 K11752 diaminohydroxyphosphoribosylaminopyrimidine deaminase / 5-amino-6-(5-phosphoribosylamino)uracil reductase [EC:3.5.4.26 1.1.1.193] | (GenBank) ribD; bifunctional diaminohydroxyphosphoribosylaminopyrimidine deaminase/5-amino-6-(5-phosphoribosylamino)uracil reductase RibD (A)	K11752	promote	33.2	122	7.87e-30	118	90.5
A0050_33_Nd2.fasta	A58830	FRFC01000003.1_218	hhl:Halha_0892	hhl:Halha_0892 K11752 diaminohydroxyphosphoribosylaminopyrimidine deaminase / 5-amino-6-(5-phosphoribosylamino)uracil reductase [EC:3.5.4.26 1.1.1.193] | (GenBank) 2,5-diamino-6-hydroxy-4-(5-phosphoribosylamino)pyrimidine 1'-reductase (A)	K11752	promote	41.7	118	7.8e-42	147	95.8
A0050_33_Nd2.fasta	A58854	FRFC01000003.1_242	sur:STAUR_6990	sur:STAUR_6990 K20276 large repetitive protein | (GenBank) Peptidase, M36 (Fungalysin) family (A)	K20276	promote	40.1	209	2.7e-56	205	80.1
A0050_33_Nd2.fasta	A58866	FRFC01000003.1_254	hlm:DV707_07895	hlm:DV707_07895 K20276 large repetitive protein | (GenBank) PKD domain-containing protein (A)	K20276	promote	31.8	176	8.77e-36	142	77.3
A0050_33_Nd2.fasta	A58876	FRFC01000003.1_264	avp:AVENP_0623	avp:AVENP_0623 K01497 GTP cyclohydrolase II [EC:3.5.4.25] | (GenBank) GTP cyclohydrolase II / phosphoribosyl-AMP cyclohydrolase (A)	K01497	promote	49.5	51	8.65e-29	108	93.6
A0050_33_Nd2.fasta	A59102	FRFC01000003.1_490	anx:ACH33_16095	anx:ACH33_16095 K20490 lantibiotic transport system ATP-binding protein | (GenBank) lantibiotic ABC transporter ATP-binding protein (A)	K20490	promote	45.3	81	8.66e-40	137	86.6
A0050_33_Nd2.fasta	A59229	FRFC01000003.1_617	ssai:N0B31_14615	ssai:N0B31_14615 K02052 putative spermidine/putrescine transport system ATP-binding protein | (GenBank) ABC transporter ATP-binding protein (A)	K02052	Processing transport	45.5	109	1.79e-49	169	80.8
A0050_33_Nd2.fasta	A59289	FRFC01000003.1_677	lrs:PX52LOC_02025	lrs:PX52LOC_02025 K20276 large repetitive protein | (GenBank) putative serine protease (A)	K20276	promote	41.5	167	2.27e-60	215	84
A0050_33_Nd2.fasta	A59308	FRFC01000003.1_696	A0A2H1EHC4_9ARCH/34-280	AI-2 sensor	AI-2	Sensing	100	0	2.89e-171	488	43
A0050_33_Nd2.fasta	A59312	FRFC01000003.1_700	ndv:NDEV_1533	ndv:NDEV_1533 K04750 PhnB protein | (GenBank) conserved protein of unknown function (A)	K04750	Synthesis	68.8	48	9.23e-76	225	98.1
A0050_33_Nd2.fasta	A59360	FRFC01000003.1_748	afs:AFR_22960	afs:AFR_22960 K20276 large repetitive protein | (GenBank) fibronectin type III domain-containing protein (A)	K20276	promote	31.8	326	3.98e-34	144	85.1
A0050_33_Nd2.fasta	A59380	FRFC01000003.1_768	sur:STAUR_6990	sur:STAUR_6990 K20276 large repetitive protein | (GenBank) Peptidase, M36 (Fungalysin) family (A)	K20276	promote	36.2	228	1.18e-48	181	90
A0050_33_Nd2.fasta	A59485	FRFC01000002.1_1	ndv:NDEV_0442	ndv:NDEV_0442 K20276 large repetitive protein | (GenBank) conserved protein of unknown function (A)	K20276	promote	78.2	162	8.36e-266	788	100
A0050_33_Nd2.fasta	A59487	FRFC01000002.1_3	ttm:Tthe_1886	ttm:Tthe_1886 K20490 lantibiotic transport system ATP-binding protein | (GenBank) ABC transporter related (A)	K20490	promote	42.2	117	1.21e-39	142	65.3
A0050_33_Nd2.fasta	A59496	FRFC01000002.1_12	sfu:Sfum_2294	sfu:Sfum_2294 K07711 two-component system, NtrC family, sensor histidine kinase GlrK [EC:2.7.13.3] | (GenBank) integral membrane sensor signal transduction histidine kinase (A)	K07711	Processing transport	30.9	167	4.13e-35	139	57.6
A0050_33_Nd2.fasta	A59549	FRFC01000001.1_15	ndv:NDEV_0349	ndv:NDEV_0349 K03076 preprotein translocase subunit SecY | (GenBank) secY; Protein translocase subunit SecY (A)	K03076	Processing transport	96.7	16	0	906	99.8
A0050_33_Nd2.fasta	A59555	FRFC01000001.1_21	ndv:NDEV_0343	ndv:NDEV_0343 K03110 fused signal recognition particle receptor | (GenBank) ftsY; Signal recognition particle receptor FtsY (A)	K03110	Processing transport	75.4	61	4.85e-215	603	99.8
A0050_33_Nd2.fasta	A59626	FRFC01000001.1_92	kpr:KPR_2917	kpr:KPR_2917 K02035 peptide/nickel transport system substrate-binding protein | (GenBank) unnamed protein product; highly similar to alcohol dehydrogenase from Klebsiella pneumoniae subsp. rhinoscleromatis ATCC 13884 (tr|C8TAE8) (A)	K02035	Processing transport	31.7	186	1.18e-42	159	84.9
A0050_33_Nd2.fasta	A59731	FRFC01000001.1_197	hmr:Hipma_1620	hmr:Hipma_1620 K01995 branched-chain amino acid transport system ATP-binding protein | (GenBank) Monosaccharide-transporting ATPase (A)	K01995	Processing transport	34.3	124	4.26e-31	118	82.3
A0050_33_Nd2.fasta	A59752	FRFC01000001.1_218	cbn:CbC4_6015	cbn:CbC4_6015 K20490 lantibiotic transport system ATP-binding protein | (GenBank) ABC transporter related protein (A)	K20490	promote	37.4	125	3.36e-41	145	66.6
A0051_34_Nd1.fasta	A59841	LN890280.1_57	rhy:RD110_02755	rhy:RD110_02755 K01999 branched-chain amino acid transport system substrate-binding protein | (GenBank) hypothetical protein (A)	K01999	Processing transport	34.7	158	1.04e-33	131	98.8
A0051_34_Nd1.fasta	A59909	LN890280.1_125	cbn:CbC4_6015	cbn:CbC4_6015 K20490 lantibiotic transport system ATP-binding protein | (GenBank) ABC transporter related protein (A)	K20490	promote	38.4	123	3.76e-40	143	66.4
A0051_34_Nd1.fasta	A60054	LN890280.1_270	kpr:KPR_2917	kpr:KPR_2917 K02035 peptide/nickel transport system substrate-binding protein | (GenBank) unnamed protein product; highly similar to alcohol dehydrogenase from Klebsiella pneumoniae subsp. rhinoscleromatis ATCC 13884 (tr|C8TAE8) (A)	K02035	Processing transport	32.7	183	1.25e-43	162	84.9
A0051_34_Nd1.fasta	A60124	LN890280.1_340	ndv:NDEV_0343	ndv:NDEV_0343 K03110 fused signal recognition particle receptor | (GenBank) ftsY; Signal recognition particle receptor FtsY (A)	K03110	Processing transport	100	0	3.24e-250	695	99.8
A0051_34_Nd1.fasta	A60130	LN890280.1_346	ndv:NDEV_0349	ndv:NDEV_0349 K03076 preprotein translocase subunit SecY | (GenBank) secY; Protein translocase subunit SecY (A)	K03076	Processing transport	100	0	0	926	99.8
A0051_34_Nd1.fasta	A60218	LN890280.1_434	cbn:CbC4_6015	cbn:CbC4_6015 K20490 lantibiotic transport system ATP-binding protein | (GenBank) ABC transporter related protein (A)	K20490	promote	36.6	133	3.59e-37	135	67.1
A0051_34_Nd1.fasta	A60220	LN890280.1_436	ndv:NDEV_0442	ndv:NDEV_0442 K20276 large repetitive protein | (GenBank) conserved protein of unknown function (A)	K20276	promote	100	0	0	2803	99.9
A0051_34_Nd1.fasta	A60265	LN890280.1_481	rca:Rcas_3149	rca:Rcas_3149 K02031 peptide/nickel transport system ATP-binding protein K02032 peptide/nickel transport system ATP-binding protein | (GenBank) ABC transporter related (A)	K02031	Processing transport	42.5	128	2.15e-55	189	90.7
A0051_34_Nd1.fasta	A60281	LN890280.1_497	csom:MKD34_04790	csom:MKD34_04790 K02052 putative spermidine/putrescine transport system ATP-binding protein | (GenBank) ABC transporter ATP-binding protein (A)	K02052	Processing transport	36.3	140	6.54e-46	159	90
A0051_34_Nd1.fasta	A60293	LN890280.1_509	niu:DSQ19_02680	niu:DSQ19_02680 K20488 two-component system, OmpR family, lantibiotic biosynthesis response regulator NisR/SpaR | (GenBank) response regulator (A)	K20488	Sensing	50	108	6.9e-67	209	89.5
A0051_34_Nd1.fasta	A60298	LN890280.1_514	ndv:NDEV_0521	ndv:NDEV_0521 K03106 signal recognition particle subunit SRP54 [EC:3.6.5.4] | (GenBank) srp; Signal recognition particle 54 kDa protein (A)	K03106	Processing transport	100	0	1,25e-313	850	99.8
A0051_34_Nd1.fasta	A60329	LN890280.1_545	minf:MESINF_1402	minf:MESINF_1402 K08321 3-hydroxy-5-phosphonooxypentane-2,4-dione thiolase [EC:2.3.1.245] | (GenBank) lsrF; putative aldolase (A)	K08321	inhibit	35.9	156	1.3e-45	156	95.8
A0051_34_Nd1.fasta	A60474	LN890280.1_690	ndv:NDEV_0703	ndv:NDEV_0703 K02035 peptide/nickel transport system substrate-binding protein | (GenBank) oppA; Putative oligopeptide/dipeptide ABC transporter, periplasmic component (A)	K02035	Processing transport	100	0	0	1657	99.9
A0051_34_Nd1.fasta	A60475	LN890280.1_691	ndv:NDEV_0704	ndv:NDEV_0704 K02033 peptide/nickel transport system permease protein | (GenBank) oppB; Putative oligopeptide/dipeptide ABC transporter, permease component (A)	K02033	Processing transport	100	0	1.22e-242	663	99.7
A0051_34_Nd1.fasta	A60476	LN890280.1_692	ndv:NDEV_0705	ndv:NDEV_0705 K02034 peptide/nickel transport system permease protein | (GenBank) oppB; Putative oligopeptide/dipeptide ABC transporter, permease component (A)	K02034	Processing transport	100	0	0	879	99.8
A0051_34_Nd1.fasta	A60497	LN890280.1_713	dak:DaAHT2_1782	dak:DaAHT2_1782 K07711 two-component system, NtrC family, sensor histidine kinase GlrK [EC:2.7.13.3] | (GenBank) integral membrane sensor signal transduction histidine kinase (A)	K07711	Processing transport	32	170	1.95e-32	134	40.6
A0051_34_Nd1.fasta	A60514	LN890280.1_730	nja:NSJP_2683	nja:NSJP_2683 K07711 two-component system, NtrC family, sensor histidine kinase GlrK [EC:2.7.13.3] | (GenBank) putative Sensor histidine kinase (A)	K07711	Processing transport	33.9	176	1.19e-35	143	44.8
A0051_34_Nd1.fasta	A60528	LN890280.1_744	mis:MICPUN_58496	mis:MICPUN_58496 K01580 glutamate decarboxylase [EC:4.1.1.15] | (RefSeq) cysteine synthetase/pyridoxal dependent decarboxylase (A)	K01580	promote	30	190	2.99e-36	142	86.8
A0051_34_Nd1.fasta	A60741	LN890280.1_957	lrs:PX52LOC_01765	lrs:PX52LOC_01765 K20276 large repetitive protein | (GenBank) RHS repeat-containing protein (A)	K20276	promote	37.8	119	1.17e-28	124	44.8
A0051_34_Nd1.fasta	A60766	LN890280.1_982	B5JMS3_9BACT/15-355	AI-2 sensor	AI-2	Sensing	48.8	173	3.44e-115	341	91.4
A0051_34_Nd1.fasta	A60783	LN890280.1_999	vpg:LZI70_15085	vpg:LZI70_15085 K10909 two-component system, autoinducer 2 sensor kinase/phosphatase LuxQ [EC:2.7.13.3 3.1.3.-] | (GenBank) ATP-binding protein (A)	K10909	Processing transport	31.1	163	3.07e-30	128	49.2
A0051_34_Nd1.fasta	A60882	LN890280.1_1098	cmic:caldi_02900	cmic:caldi_02900 K01426 amidase [EC:3.5.1.4] | (GenBank) amidase (A)	K01426	Quenching	34.9	261	8.46e-63	215	85.7
A0051_34_Nd1.fasta	A60901	LN890280.1_1117	ndv:NDEV_1129	ndv:NDEV_1129 K01658 anthranilate synthase component II [EC:4.1.3.27] | (GenBank) trpE(G; Fragment of Anthranilate synthase (A)	K01658	Synthesis	100	0	3.97e-141	394	99.5
A0051_34_Nd1.fasta	A60939	LN890280.1_1155	kpr:KPR_2917	kpr:KPR_2917 K02035 peptide/nickel transport system substrate-binding protein | (GenBank) unnamed protein product; highly similar to alcohol dehydrogenase from Klebsiella pneumoniae subsp. rhinoscleromatis ATCC 13884 (tr|C8TAE8) (A)	K02035	Processing transport	31.6	200	4.71e-32	129	88.2
A0051_34_Nd1.fasta	A60940	LN890280.1_1156	ndv:NDEV_1169	ndv:NDEV_1169 K08321 3-hydroxy-5-phosphonooxypentane-2,4-dione thiolase [EC:2.3.1.245] | (GenBank) fba; Fructose-bisphosphate aldolase (A)	K08321	inhibit	100	0	2.34e-197	543	99.6
A0051_34_Nd1.fasta	A60949	LN890280.1_1165	ndv:NDEV_1178	ndv:NDEV_1178 K02031 peptide/nickel transport system ATP-binding protein | (GenBank) oppD; Oligopeptide/dipeptide ABC transporter, ATPase component (A)	K02031	Processing transport	100	0	6.89e-224	613	99.7
A0051_34_Nd1.fasta	A60951	LN890280.1_1167	nmr:Nmar_0652	nmr:Nmar_0652 K02032 peptide/nickel transport system ATP-binding protein | (GenBank) oligopeptide/dipeptide ABC transporter, ATPase subunit (A)	K02032	Processing transport	67.3	105	6.89e-161	454	99.7
A0051_34_Nd1.fasta	A61139	LN890280.1_1355	sur:STAUR_6990	sur:STAUR_6990 K20276 large repetitive protein | (GenBank) Peptidase, M36 (Fungalysin) family (A)	K20276	promote	36.4	226	5e-49	182	89.1
A0051_34_Nd1.fasta	A61220	LN890280.1_1436	nmv:NITMOv2_2232	nmv:NITMOv2_2232 K07711 two-component system, NtrC family, sensor histidine kinase GlrK [EC:2.7.13.3] | (GenBank) putative Sensor histidine kinase (A)	K07711	Processing transport	35.6	149	1.52e-34	136	59.4
A0051_34_Nd1.fasta	A61221	LN890280.1_1437	nmv:NITMOv2_2232	nmv:NITMOv2_2232 K07711 two-component system, NtrC family, sensor histidine kinase GlrK [EC:2.7.13.3] | (GenBank) putative Sensor histidine kinase (A)	K07711	Processing transport	36.8	142	4.33e-31	128	48.3
A0051_34_Nd1.fasta	A61264	LN890280.1_1480	vsp:VS_II0356	vsp:VS_II0356 K10909 two-component system, autoinducer 2 sensor kinase/phosphatase LuxQ [EC:2.7.13.3 3.1.3.-] | (GenBank) Signal transduction histidine kinase (A)	K10909	Processing transport	32.3	145	8.45e-29	118	82.2
A0051_34_Nd1.fasta	A61273	LN890280.1_1489	eff:skT53_01440	eff:skT53_01440 K14982 two-component system, OmpR family, sensor histidine kinase CiaH [EC:2.7.13.3] | (GenBank) two-component sensor histidine kinase (A)	K14982	Processing transport	34.1	135	3.6e-30	122	56.7
A0051_34_Nd1.fasta	A61276	LN890280.1_1492	hbs:IPV69_17655	hbs:IPV69_17655 K20276 large repetitive protein | (GenBank) fibronectin type III domain-containing protein (A)	K20276	promote	38.7	147	8.89e-29	126	44.4
A0051_34_Nd1.fasta	A61285	LN890280.1_1501	saci:Sinac_4765	saci:Sinac_4765 K20276 large repetitive protein | (GenBank) VCBS repeat-containing protein (A)	K20276	promote	39.6	161	4.92e-31	134	45.5
A0051_34_Nd1.fasta	A61298	LN890280.1_1514	ndv:NDEV_1533	ndv:NDEV_1533 K04750 PhnB protein | (GenBank) conserved protein of unknown function (A)	K04750	Synthesis	100	0	4.9e-117	330	99.4
A0051_34_Nd1.fasta	A61332	LN890280.1_1548	clz:BIU88_03990	clz:BIU88_03990 K10916 two-component system, CAI-1 autoinducer sensor kinase/phosphatase CqsS [EC:2.7.13.3 3.1.3.-] | (GenBank) hybrid sensor histidine kinase/response regulator (A)	K10916	Processing transport	31.1	136	1.59e-21	101	43.9
A0051_34_Nd1.fasta	A61380	LN890280.1_1596	ssai:N0B31_14615	ssai:N0B31_14615 K02052 putative spermidine/putrescine transport system ATP-binding protein | (GenBank) ABC transporter ATP-binding protein (A)	K02052	Processing transport	46.5	107	1.45e-51	174	81.1
A0051_34_Nd1.fasta	A61400	LN890280.1_1616	rhy:RD110_02755	rhy:RD110_02755 K01999 branched-chain amino acid transport system substrate-binding protein | (GenBank) hypothetical protein (A)	K01999	Processing transport	30.3	170	9.74e-30	120	98
A0051_34_Nd1.fasta	A61530	LN890280.1_1746	vvu:VV2_0752	vvu:VV2_0752 K10909 two-component system, autoinducer 2 sensor kinase/phosphatase LuxQ [EC:2.7.13.3 3.1.3.-] | (GenBank) Autoinducer 2 sensor kinase/phosphatase luxQ (A)	K10909	Processing transport	31.8	150	5.86e-27	117	52
A0051_34_Nd1.fasta	A61668	LN890280.1_1884	avp:AVENP_0623	avp:AVENP_0623 K01497 GTP cyclohydrolase II [EC:3.5.4.25] | (GenBank) GTP cyclohydrolase II / phosphoribosyl-AMP cyclohydrolase (A)	K01497	promote	49.5	51	4.39e-29	108	93.6
A0051_34_Nd1.fasta	A61678	LN890280.1_1894	hlm:DV707_07895	hlm:DV707_07895 K20276 large repetitive protein | (GenBank) PKD domain-containing protein (A)	K20276	promote	31	199	1.21e-32	132	83.8
A0051_34_Nd1.fasta	A61682	LN890280.1_1898	nga:Ngar_c26910	nga:Ngar_c26910 K02035 peptide/nickel transport system substrate-binding protein | (GenBank) peptide/opine/nickel ABC uptake transporter, substrate-binding protein (A)	K02035	Processing transport	44.8	89	3.01e-33	133	50.9
A0051_34_Nd1.fasta	A61696	LN890280.1_1912	sur:STAUR_6990	sur:STAUR_6990 K20276 large repetitive protein | (GenBank) Peptidase, M36 (Fungalysin) family (A)	K20276	promote	38.2	216	2.87e-51	191	77.6
A0051_34_Nd1.fasta	A61720	LN890280.1_1936	twi:Thewi_0021	twi:Thewi_0021 K11752 diaminohydroxyphosphoribosylaminopyrimidine deaminase / 5-amino-6-(5-phosphoribosylamino)uracil reductase [EC:3.5.4.26 1.1.1.193] | (GenBank) riboflavin biosynthesis protein RibD (A)	K11752	promote	41.8	113	8.76e-44	152	95.3
A0051_34_Nd1.fasta	A61725	LN890280.1_1941	rhj:HZY79_14505	rhj:HZY79_14505 K11752 diaminohydroxyphosphoribosylaminopyrimidine deaminase / 5-amino-6-(5-phosphoribosylamino)uracil reductase [EC:3.5.4.26 1.1.1.193] | (GenBank) ribD; bifunctional diaminohydroxyphosphoribosylaminopyrimidine deaminase/5-amino-6-(5-phosphoribosylamino)uracil reductase RibD (A)	K11752	promote	31.3	127	8.67e-29	115	97
A0051_34_Nd1.fasta	A61748	LN890280.1_1964	mhap:JFY71_03485	mhap:JFY71_03485 K02052 putative spermidine/putrescine transport system ATP-binding protein | (GenBank) ccmA; heme ABC exporter ATP-binding protein CcmA (A)	K02052	Processing transport	31.6	133	2.83e-32	124	84.7
A0051_34_Nd1.fasta	A61772	LN890280.1_1988	saci:Sinac_4765	saci:Sinac_4765 K20276 large repetitive protein | (GenBank) VCBS repeat-containing protein (A)	K20276	promote	35.8	163	1.23e-23	108	56
A0051_34_Nd1.fasta	A61776	LN890280.1_1992	rca:Rcas_3149	rca:Rcas_3149 K02031 peptide/nickel transport system ATP-binding protein K02032 peptide/nickel transport system ATP-binding protein | (GenBank) ABC transporter related (A)	K02031	Processing transport	41.9	124	1.73e-47	167	95.7
A0052_35_CS.fasta	A61875	LT841358.1_17	ttm:Tthe_1886	ttm:Tthe_1886 K20490 lantibiotic transport system ATP-binding protein | (GenBank) ABC transporter related (A)	K20490	promote	42.1	119	1.12e-40	145	66.2
A0052_35_CS.fasta	A61877	LT841358.1_19	ndv:NDEV_0442	ndv:NDEV_0442 K20276 large repetitive protein | (GenBank) conserved protein of unknown function (A)	K20276	promote	72.1	383	0	2021	99.4
A0052_35_CS.fasta	A61927	LT841358.1_69	rrs:RoseRS_2318	rrs:RoseRS_2318 K02031 peptide/nickel transport system ATP-binding protein K02032 peptide/nickel transport system ATP-binding protein | (GenBank) ABC transporter related (A)	K02031	Processing transport	43.8	121	1.46e-53	184	86.1
A0052_35_CS.fasta	A61943	LT841358.1_85	csom:MKD34_04790	csom:MKD34_04790 K02052 putative spermidine/putrescine transport system ATP-binding protein | (GenBank) ABC transporter ATP-binding protein (A)	K02052	Processing transport	37.1	138	6.54e-46	159	90
A0052_35_CS.fasta	A61956	LT841358.1_98	niu:DSQ19_02680	niu:DSQ19_02680 K20488 two-component system, OmpR family, lantibiotic biosynthesis response regulator NisR/SpaR | (GenBank) response regulator (A)	K20488	Sensing	48.7	111	6.37e-65	204	89.5
A0052_35_CS.fasta	A61961	LT841358.1_103	ndv:NDEV_0521	ndv:NDEV_0521 K03106 signal recognition particle subunit SRP54 [EC:3.6.5.4] | (GenBank) srp; Signal recognition particle 54 kDa protein (A)	K03106	Processing transport	96.8	14	1.28e-306	833	99.8
A0052_35_CS.fasta	A61993	LT841358.1_135	minf:MESINF_1402	minf:MESINF_1402 K08321 3-hydroxy-5-phosphonooxypentane-2,4-dione thiolase [EC:2.3.1.245] | (GenBank) lsrF; putative aldolase (A)	K08321	inhibit	35.9	156	1.59e-46	160	85.1
A0052_35_CS.fasta	A62087	LT841358.1_229	sfu:Sfum_2294	sfu:Sfum_2294 K07711 two-component system, NtrC family, sensor histidine kinase GlrK [EC:2.7.13.3] | (GenBank) integral membrane sensor signal transduction histidine kinase (A)	K07711	Processing transport	31	161	3.99e-31	122	94.8
A0052_35_CS.fasta	A62099	LT841358.1_241	sur:STAUR_6990	sur:STAUR_6990 K20276 large repetitive protein | (GenBank) Peptidase, M36 (Fungalysin) family (A)	K20276	promote	35.9	228	1.73e-48	181	84.1
A0052_35_CS.fasta	A62289	LT841358.1_431	nmr:Nmar_0652	nmr:Nmar_0652 K02032 peptide/nickel transport system ATP-binding protein | (GenBank) oligopeptide/dipeptide ABC transporter, ATPase subunit (A)	K02032	Processing transport	61.4	124	4.76e-147	419	99.7
A0052_35_CS.fasta	A62291	LT841358.1_433	ndv:NDEV_1178	ndv:NDEV_1178 K02031 peptide/nickel transport system ATP-binding protein | (GenBank) oppD; Oligopeptide/dipeptide ABC transporter, ATPase component (A)	K02031	Processing transport	84.6	48	2.18e-191	532	90.4
A0052_35_CS.fasta	A62308	LT841358.1_450	ndv:NDEV_1169	ndv:NDEV_1169 K08321 3-hydroxy-5-phosphonooxypentane-2,4-dione thiolase [EC:2.3.1.245] | (GenBank) fba; Fructose-bisphosphate aldolase (A)	K08321	inhibit	92.3	15	2.76e-180	499	96.1
A0052_35_CS.fasta	A62309	LT841358.1_451	kpr:KPR_2917	kpr:KPR_2917 K02035 peptide/nickel transport system substrate-binding protein | (GenBank) unnamed protein product; highly similar to alcohol dehydrogenase from Klebsiella pneumoniae subsp. rhinoscleromatis ATCC 13884 (tr|C8TAE8) (A)	K02035	Processing transport	31.6	200	1.34e-34	137	88
A0052_35_CS.fasta	A62326	LT841358.1_468	ndv:NDEV_1129	ndv:NDEV_1129 K01658 anthranilate synthase component II [EC:4.1.3.27] | (GenBank) trpE(G; Fragment of Anthranilate synthase (A)	K01658	Synthesis	94.4	11	1.74e-135	379	99.5
A0052_35_CS.fasta	A62344	LT841358.1_486	rmt:IAI58_20230	rmt:IAI58_20230 K01426 amidase [EC:3.5.1.4] | (GenBank) amidase (A)	K01426	Quenching	31.4	293	7.68e-66	222	97.3
A0052_35_CS.fasta	A62390	LT841358.1_532	nio:NITINOP_2114	nio:NITINOP_2114 K07711 two-component system, NtrC family, sensor histidine kinase GlrK [EC:2.7.13.3] | (GenBank) putative Sensor histidine kinase (A)	K07711	Processing transport	36.8	142	3.17e-30	125	48.9
A0052_35_CS.fasta	A62449	LT841358.1_591	vpg:LZI70_15085	vpg:LZI70_15085 K10909 two-component system, autoinducer 2 sensor kinase/phosphatase LuxQ [EC:2.7.13.3 3.1.3.-] | (GenBank) ATP-binding protein (A)	K10909	Processing transport	30.7	164	1.42e-27	120	49.3
A0052_35_CS.fasta	A62466	LT841358.1_608	B5JMS3_9BACT/15-355	AI-2 sensor	AI-2	Sensing	49.3	171	1.71e-113	337	91.1
A0052_35_CS.fasta	A62684	LT841358.1_826	mis:MICPUN_58496	mis:MICPUN_58496 K01580 glutamate decarboxylase [EC:4.1.1.15] | (RefSeq) cysteine synthetase/pyridoxal dependent decarboxylase (A)	K01580	promote	30.2	206	5.41e-38	147	94.6
A0052_35_CS.fasta	A62698	LT841358.1_840	nja:NSJP_2683	nja:NSJP_2683 K07711 two-component system, NtrC family, sensor histidine kinase GlrK [EC:2.7.13.3] | (GenBank) putative Sensor histidine kinase (A)	K07711	Processing transport	36.3	168	2.03e-39	154	44.5
A0052_35_CS.fasta	A62776	LT841358.1_918	ndv:NDEV_0705	ndv:NDEV_0705 K02034 peptide/nickel transport system permease protein | (GenBank) oppB; Putative oligopeptide/dipeptide ABC transporter, permease component (A)	K02034	Processing transport	84.3	71	3.98e-282	772	99.6
A0052_35_CS.fasta	A62777	LT841358.1_919	ndv:NDEV_0704	ndv:NDEV_0704 K02033 peptide/nickel transport system permease protein | (GenBank) oppB; Putative oligopeptide/dipeptide ABC transporter, permease component (A)	K02033	Processing transport	92.3	26	4.08e-217	598	99.7
A0052_35_CS.fasta	A62778	LT841358.1_920	ndv:NDEV_0703	ndv:NDEV_0703 K02035 peptide/nickel transport system substrate-binding protein | (GenBank) oppA; Putative oligopeptide/dipeptide ABC transporter, periplasmic component (A)	K02035	Processing transport	81.5	149	0	1385	99.8
A0052_35_CS.fasta	A62855	LT841358.1_997	rbt:NOVO_01715	rbt:NOVO_01715 K20527 type IV secretion system protein TrbB [EC:7.4.2.8] | (GenBank) ptlH_1; Pertussis toxin liberation protein H (A)	K20527	promote	32.5	153	2.18e-27	115	54.5
A0052_35_CS.fasta	A62893	LT841358.1_1035	nic:DSQ20_06190	nic:DSQ20_06190 K04750 PhnB protein | (GenBank) VOC family protein (A)	K04750	Synthesis	73.1	42	7.62e-86	251	99.4
A0052_35_CS.fasta	A62990	LT841358.1_1132	bwe:BcerKBAB4_4867	bwe:BcerKBAB4_4867 K08777 neutral peptidase B [EC:3.4.24.-] | (GenBank) peptidase M4 thermolysin (A)	K08777	Synthesis	42.2	132	2.2e-54	189	74.9
A0052_35_CS.fasta	A63014	LT841358.1_1156	hbs:IPV69_17655	hbs:IPV69_17655 K20276 large repetitive protein | (GenBank) fibronectin type III domain-containing protein (A)	K20276	promote	30.9	280	2.09e-23	109	78.8
A0052_35_CS.fasta	A63025	LT841358.1_1167	keb:GXN75_10380	keb:GXN75_10380 K14982 two-component system, OmpR family, sensor histidine kinase CiaH [EC:2.7.13.3] | (GenBank) HAMP domain-containing histidine kinase (A)	K14982	Processing transport	33.6	127	8.86e-27	110	75.3
A0052_35_CS.fasta	A63033	LT841358.1_1175	bsj:UP17_12390	bsj:UP17_12390 K14982 two-component system, OmpR family, sensor histidine kinase CiaH [EC:2.7.13.3] | (GenBank) hypothetical protein (A)	K14982	Processing transport	35	142	1.08e-32	129	61.4
A0052_35_CS.fasta	A63118	LT841358.1_1260	ssai:N0B31_14615	ssai:N0B31_14615 K02052 putative spermidine/putrescine transport system ATP-binding protein | (GenBank) ABC transporter ATP-binding protein (A)	K02052	Processing transport	46.5	107	8.01e-51	172	81.1
A0052_35_CS.fasta	A63437	LT841358.1_1579	avp:AVENP_0623	avp:AVENP_0623 K01497 GTP cyclohydrolase II [EC:3.5.4.25] | (GenBank) GTP cyclohydrolase II / phosphoribosyl-AMP cyclohydrolase (A)	K01497	promote	51.4	49	6.16e-29	108	93.6
A0052_35_CS.fasta	A63459	LT841358.1_1601	sur:STAUR_6990	sur:STAUR_6990 K20276 large repetitive protein | (GenBank) Peptidase, M36 (Fungalysin) family (A)	K20276	promote	38.5	215	6.09e-52	192	79.9
A0052_35_CS.fasta	A63483	LT841358.1_1625	twi:Thewi_0021	twi:Thewi_0021 K11752 diaminohydroxyphosphoribosylaminopyrimidine deaminase / 5-amino-6-(5-phosphoribosylamino)uracil reductase [EC:3.5.4.26 1.1.1.193] | (GenBank) riboflavin biosynthesis protein RibD (A)	K11752	promote	39.3	121	3.42e-43	151	95.3
A0052_35_CS.fasta	A63488	LT841358.1_1630	rhj:HZY79_14505	rhj:HZY79_14505 K11752 diaminohydroxyphosphoribosylaminopyrimidine deaminase / 5-amino-6-(5-phosphoribosylamino)uracil reductase [EC:3.5.4.26 1.1.1.193] | (GenBank) ribD; bifunctional diaminohydroxyphosphoribosylaminopyrimidine deaminase/5-amino-6-(5-phosphoribosylamino)uracil reductase RibD (A)	K11752	promote	32.8	124	1.43e-30	120	97
A0052_35_CS.fasta	A63511	LT841358.1_1653	mhap:JFY71_03485	mhap:JFY71_03485 K02052 putative spermidine/putrescine transport system ATP-binding protein | (GenBank) ccmA; heme ABC exporter ATP-binding protein CcmA (A)	K02052	Processing transport	32.9	130	6.8e-35	130	84.7
A0052_35_CS.fasta	A63537	LT841358.1_1679	rca:Rcas_3149	rca:Rcas_3149 K02031 peptide/nickel transport system ATP-binding protein K02032 peptide/nickel transport system ATP-binding protein | (GenBank) ABC transporter related (A)	K02031	Processing transport	42.8	122	4.38e-50	174	95.7
A0052_35_CS.fasta	A63669	LT841358.1_1811	rhy:RD110_02755	rhy:RD110_02755 K01999 branched-chain amino acid transport system substrate-binding protein | (GenBank) hypothetical protein (A)	K01999	Processing transport	33.9	160	2.14e-31	124	98.8
A0052_35_CS.fasta	A63740	LT841358.1_1882	hhw:NCTC503_00463	hhw:NCTC503_00463 K20490 lantibiotic transport system ATP-binding protein | (GenBank) ybhF_2; ABC transporter ATPase (A)	K20490	promote	38.6	120	2.67e-41	146	65.3
A0052_35_CS.fasta	A63884	LT841358.1_2026	kpr:KPR_2917	kpr:KPR_2917 K02035 peptide/nickel transport system substrate-binding protein | (GenBank) unnamed protein product; highly similar to alcohol dehydrogenase from Klebsiella pneumoniae subsp. rhinoscleromatis ATCC 13884 (tr|C8TAE8) (A)	K02035	Processing transport	32.3	184	2.38e-43	161	84.9
A0052_35_CS.fasta	A63926	LT841358.1_2068	byl:A4V09_10465	byl:A4V09_10465 K20490 lantibiotic transport system ATP-binding protein | (GenBank) lantibiotic ABC transporter ATP-binding protein (A)	K20490	promote	40.9	119	4.86e-43	151	65.7
A0052_35_CS.fasta	A64010	LT841358.1_2152	ndv:NDEV_0343	ndv:NDEV_0343 K03110 fused signal recognition particle receptor | (GenBank) ftsY; Signal recognition particle receptor FtsY (A)	K03110	Processing transport	74.3	61	9.04e-219	612	99.8
A0052_35_CS.fasta	A64016	LT841358.1_2158	ndv:NDEV_0349	ndv:NDEV_0349 K03076 preprotein translocase subunit SecY | (GenBank) secY; Protein translocase subunit SecY (A)	K03076	Processing transport	97.9	10	0	911	99.8
A0052_35_CS.fasta	A64040	LT841358.1_2182	saci:Sinac_0216	saci:Sinac_0216 K20276 large repetitive protein | (GenBank) putative membrane protein (A)	K20276	promote	50.8	91	9.29e-46	169	58.1
A0052_35_CS.fasta	A64046	LT841358.1_2188	kpr:KPR_2917	kpr:KPR_2917 K02035 peptide/nickel transport system substrate-binding protein | (GenBank) unnamed protein product; highly similar to alcohol dehydrogenase from Klebsiella pneumoniae subsp. rhinoscleromatis ATCC 13884 (tr|C8TAE8) (A)	K02035	Processing transport	31	187	1.66e-24	107	82
A0052_35_CS.fasta	A64143	LT841358.1_2285	rbt:NOVO_01715	rbt:NOVO_01715 K20527 type IV secretion system protein TrbB [EC:7.4.2.8] | (GenBank) ptlH_1; Pertussis toxin liberation protein H (A)	K20527	promote	32.1	154	2.98e-27	114	54.5
A0053_36_SbT1.fasta	A64180	NZ_FUYK01000017.1_4	aym:YM304_09780	aym:YM304_09780 K20276 large repetitive protein | (GenBank) putative cell surface protein (A)	K20276	promote	36.1	365	2.08e-65	245	53.8
[truncated: 920 more rows]

## Sheet: Table S3. QS KO
	Table S3: Function of the QS candidate proteins in AOA genomes according to the KEGG orthology. This table presents the results of identifying candidate proteins for QS grouped by KO. The identification was done by comparing the predicted proteins of each genome to an exhaustive catalog containing all sequences described as involved in QS, including new sequences described as coding for a high-af…
[truncated: 64 more rows]
[truncated: 5 more columns]

[truncated: 10 more sheets: table S4. metabolic markers, Table S5. Reads abundance, Table S6. AOA QS co-transcript, Table S7 Cross Talk, Table S8 AOA metabo. network , Table S9 KEGG Modules, Table S10 annotated co-transcri, Table S11. Selected  genomes, Table S12 Med.SAGs informations, Table S13. Samples used]
